# Supplementary material for: 5-(Adamantan-1-yl)-3-[(4-benzyl­piperazin-1-yl)meth­yl]-1,3,4-oxadiazole-2(3H)-thione
Source: Acta Crystallogr Sect E Struct Rep Online. 2012 Jun 23;68(Pt 7):o2172–3. doi: 10.1107/S1600536812027249 (PMC3393978; doi:10.1107/S1600536812027249)
Supplement: Supplementary file 1 [file e-68-o2172-sup1.cif]

##############################################################################
#                                                                            #
# This CIF contains the data in a paper accepted for publication in          #
# Acta Crystallographica Section E. It conforms to the requirements of       #
# Notes for Authors for Acta Crystallographica Section E, and has been       #
# peer reviewed under the auspices of the IUCr Commission on Journals.       #
#                                                                            #
# Full details of the Crystallographic Information File format               #
# are given in the paper "The Crystallographic Information File (CIF):       #
# a New Standard Archive File for Crystallography" by S. R. Hall, F. H.      #
# Allen and I. D. Brown [Acta Cryst. (1991), A47, 655-685].                  #
#                                                                            #
# The current version of the core CIF dictionary is obtainable from          #
# ftp://ftp.iucr.org/pub/cif_core.dic.                                       #
#                                                                            #
# Software is freely available for graphical display of the structure(s)     #
# in this CIF. For information consult the CIF software page                 #
# http://www.iucr.org/resources/cif/software.                                #
#                                                                            #
# This file may be used for bona fide research purposes within the           #
# scientific community so long as proper attribution is given to the journal # 
# article from which it was obtained.                                        #
#                                                                            #
##############################################################################
data_global
_audit_creation_method     'from SHELXL97 CIF and IUCr SHELXL97-template'
_journal_date_recd_electronic     2012-06-01
_journal_date_accepted     2012-06-15
_journal_name_full     'Acta Crystallographica, Section E'
_journal_year     2012
_journal_volume     68
_journal_issue      7
_journal_page_first     o2172
_journal_page_last     o2173
_journal_paper_category     QO
_journal_paper_doi     10.1107/S1600536812027249
_journal_coeditor_code     FF2070
_publ_contact_author_name     'Santiago Gar\'ia-Granda'
_publ_contact_author_address
;
Departamento de Qu\'imica F\'isica y Anal\'itica
Facultad de Qu\'imica
Universidad de Oviedo -- CINN
C/ Juli\'an Claver\'ia, 8
33006 Oviedo
Asturias
Spain
;
_publ_contact_author_email     'sgg@uniovi.es'
_publ_contact_author_fax     '+34 985 103125'
_publ_contact_author_phone     '+34 985 103477'
_publ_section_title
;\
5-(Adamantan-1-yl)-3-[(4-benzylpiperazin-1-yl)methyl]-1,3,4-oxadiazole-\
2(3<i>H</i>)-thione
;
loop_
    _publ_author_name
    _publ_author_footnote
    _publ_author_address
    'Ali A. El-Emam'
;
Additional correspondence author, e-mail: elemam5@hotmail.com.
;
;
College of Pharmacy
King Saud University
PO Box 2457
Riyadh 11451
Saudi Arabia
;
    'El-Brollosy, Nasser R.' .
;
College of Pharmacy
King Saud University
PO Box 2457
Riyadh 11451
Saudi Arabia
;
    'Attia, Mohamed I.' .
;
College of Pharmacy
King Saud University
PO Box 2457
Riyadh 11451
Saudi Arabia
;
    'Said-Abdelbaky, Mohammed' .
;
Departamento de Qu\'imica F\'isica y Anal\'itica
Facultad de Qu\'imica
Universidad de Oviedo -- CINN
C/ Juli\'an Claver\'ia, 8
33006 Oviedo
Asturias
Spain
;
    'Garc\'ia-Granda, Santiago' .
;
Departamento de Qu\'imica F\'isica y Anal\'itica
Facultad de Qu\'imica
Universidad de Oviedo -- CINN
C/ Juli\'an Claver\'ia, 8
33006 Oviedo
Asturias
Spain
;
data_I
_audit_creation_method     SHELXL-97
_chemical_name_systematic
;
5-(Adamantan-1-yl)-3-[(4-benzylpiperazin-1-yl)methyl]-1,3,4-oxadiazole-
2(3<i>H</i>)-thione
;
_chemical_name_common     ?
_chemical_formula_moiety     'C24 H32 N4 O1 S1'
_chemical_formula_sum     'C24 H32 N4 O1 S1'
_chemical_formula_iupac     'C24 H32 N4 O1 S1'
_chemical_formula_weight     424.61
_chemical_melting_point     ?
_symmetry_cell_setting     monoclinic
_symmetry_space_group_name_H-M     'P 21/c'
_symmetry_space_group_name_Hall     '-P 2ybc'
loop_
    _symmetry_equiv_pos_as_xyz
    'x, y, z'
    '-x, y+1/2, -z+1/2'
    '-x, -y, -z'
    'x, -y-1/2, z-1/2'
_cell_length_a     11.6417(9)
_cell_length_b     17.198(2)
_cell_length_c     12.7740(10)
_cell_angle_alpha     90.00
_cell_angle_beta     115.060(10)
_cell_angle_gamma     90.00
_cell_volume     2316.8(4)
_cell_formula_units_Z     4
_cell_measurement_reflns_used     1030
_cell_measurement_theta_min     3.8166
_cell_measurement_theta_max     70.6117
_cell_measurement_temperature     293(2)
_exptl_crystal_description     'prismatic'
_exptl_crystal_colour     'colourless'
_exptl_crystal_size_max     0.1097
_exptl_crystal_size_mid     0.0924
_exptl_crystal_size_min     0.0177
_exptl_crystal_density_diffrn     1.217
_exptl_crystal_density_meas     ?
_exptl_crystal_density_method     'not measured'
_exptl_crystal_F_000     912
_exptl_absorpt_coefficient_mu     1.406
_exptl_absorpt_correction_type     multi-scan
_exptl_absorpt_process_details
;
(CrysAlis PRO; Oxford Diffraction, 2010)
;
_exptl_absorpt_correction_T_min     0.857
_exptl_absorpt_correction_T_max     0.975
_exptl_special_details
;
Absorption correction: CrysAlis PRO (Oxford Diffraction, 2010)
Empirical absorption correction using spherical harmonics,
implemented in SCALE3 ABSPACK scaling algorithm.
;
_diffrn_ambient_temperature     293(2)
_diffrn_radiation_type     CuK\a
_diffrn_radiation_wavelength     1.54180
_diffrn_radiation_source     'fine-focus sealed tube'
_diffrn_radiation_monochromator     graphite
_diffrn_measurement_device_type     'Oxford Diffraction Xcalibur Ruby Gemini'
_diffrn_measurement_method     '\w scans'
_diffrn_detector_area_resol_mean     10.2673
_diffrn_reflns_number     9969
_diffrn_reflns_av_R_equivalents     0.0689
_diffrn_reflns_av_sigmaI/netI     0.0933
_diffrn_reflns_theta_min     4.19
_diffrn_reflns_theta_max     70.74
_diffrn_reflns_theta_full     67.50
_diffrn_measured_fraction_theta_max     0.979
_diffrn_measured_fraction_theta_full     0.999
_diffrn_reflns_limit_h_min     -14
_diffrn_reflns_limit_h_max     13
_diffrn_reflns_limit_k_min     -17
_diffrn_reflns_limit_k_max     21
_diffrn_reflns_limit_l_min     -15
_diffrn_reflns_limit_l_max     15
_diffrn_standards_number     ?
_diffrn_standards_interval_count     ?
_diffrn_standards_interval_time     ?
_diffrn_standards_decay_%     ?
_refine_special_details
;
Refinement of <i>F</i>^2^ against ALL reflections. The weighted <i>R</i>-factor
<i>wR</i> and goodness of fit <i>S</i> are based on <i>F</i>^2^, conventional
<i>R</i>-factors <i>R</i> are based on <i>F</i>, with <i>F</i> set to zero for
negative <i>F</i>^2^. The threshold expression of <i>F</i>^2^ >
\s(<i>F</i>^2^) is used only for calculating <i>R</i>-factors(gt) <i>etc</i>.
and is not relevant to the choice of reflections for refinement.
<i>R</i>-factors based on <i>F</i>^2^ are statistically about twice as large
as those based on <i>F</i>, and <i>R</i>- factors based on ALL data will be
even larger.
;
_reflns_number_total     4368
_reflns_number_gt     2049
_reflns_threshold_expression     I>2sigma(I)
_refine_ls_structure_factor_coef     Fsqd
_refine_ls_matrix_type     full
_refine_ls_R_factor_all     0.1482
_refine_ls_R_factor_gt     0.0709
_refine_ls_wR_factor_gt     0.1664
_refine_ls_wR_factor_ref     0.2188
_refine_ls_goodness_of_fit_ref     1.014
_refine_ls_restrained_S_all     1.014
_refine_ls_number_reflns     4368
_refine_ls_number_parameters     271
_refine_ls_number_restraints     0
_refine_ls_hydrogen_treatment     constr
_refine_ls_weighting_scheme     calc
_refine_ls_weighting_details
         'calc w=1/[\s^2^(Fo^2^)+(0.0727P)^2^+0.0000P] where P=(Fo^2^+2Fc^2^)/3'
_atom_sites_solution_hydrogens     geom
_atom_sites_solution_primary     direct
_atom_sites_solution_secondary     difmap
_refine_ls_shift/su_max     0.000
_refine_ls_shift/su_mean     0.000
_refine_diff_density_max     0.463
_refine_diff_density_min     -0.217
_refine_ls_extinction_method     none
_refine_ls_extinction_coef     ?
loop_
    _atom_type_symbol
    _atom_type_description
    _atom_type_scat_dispersion_real
    _atom_type_scat_dispersion_imag
    _atom_type_scat_source
    'C' 'C' 0.0181 0.0091
                         'International Tables Vol C Tables 4.2.6.8 and 6.1.1.4'
    'H' 'H' 0.0000 0.0000
                         'International Tables Vol C Tables 4.2.6.8 and 6.1.1.4'
    'N' 'N' 0.0311 0.0180
                         'International Tables Vol C Tables 4.2.6.8 and 6.1.1.4'
    'O' 'O' 0.0492 0.0322
                         'International Tables Vol C Tables 4.2.6.8 and 6.1.1.4'
    'S' 'S' 0.3331 0.5567
                         'International Tables Vol C Tables 4.2.6.8 and 6.1.1.4'
_computing_data_collection     'CrysAlis CCD (Oxford Diffraction, 2010)'
_computing_cell_refinement     'CrysAlis CCD (Oxford Diffraction, 2010)'
_computing_data_reduction     'CrysAlis RED (Oxford Diffraction, 2010)'
_computing_structure_solution     'SIR92 (Altomare <i>et al.</i>, 1994)'
_computing_structure_refinement     'SHELXL97 (Sheldrick, 2008)'
_computing_molecular_graphics
;
ORTEP-3 for Windows (Farrugia, 1997) and Mercury (Macrae <i>et al.</i>,
2008)
;
_computing_publication_material
;
WinGX (Farrugia, 1999), PLATON (Spek, 2009), PARST95 (Nardelli,
1995) and
publCIF (Westrip, 2010)
;
loop_
    _atom_site_type_symbol
    _atom_site_label
    _atom_site_fract_x
    _atom_site_fract_y
    _atom_site_fract_z
    _atom_site_U_iso_or_equiv
    _atom_site_adp_type
    _atom_site_calc_flag
    _atom_site_refinement_flags
    _atom_site_occupancy
    _atom_site_symmetry_multiplicity
    _atom_site_disorder_assembly
    _atom_site_disorder_group
    S S1 0.87513(13) 0.09736(11) 0.58610(13) 0.1011(6) Uani d . 1 1 . .
    O O1 0.6438(3) 0.15777(18) 0.4778(2) 0.0621(8) Uani d . 1 1 . .
    N N3 0.8803(3) 0.1628(2) 0.2778(3) 0.0581(9) Uani d . 1 1 . .
    N N4 0.8057(3) 0.0547(2) 0.0914(3) 0.0577(9) Uani d . 1 1 . .
    N N2 0.7676(3) 0.1910(2) 0.3997(3) 0.0588(9) Uani d . 1 1 . .
    N N1 0.6514(3) 0.2280(2) 0.3359(3) 0.0579(9) Uani d . 1 1 . .
    C C1 0.5809(4) 0.2066(2) 0.3858(3) 0.0502(9) Uani d . 1 1 . .
    C C15 0.4469(3) 0.2263(2) 0.3571(3) 0.0489(9) Uani d . 1 1 . .
    C C6 0.7735(4) 0.1783(3) 0.1668(4) 0.0606(11) Uani d . 1 1 . .
    H H6A 0.7655 0.2339 0.1527 0.073 Uiso calc R 1 1 . .
    H H6B 0.6957 0.1599 0.1688 0.073 Uiso calc R 1 1 . .
    C C9 0.6932(4) 0.0165(3) -0.1133(4) 0.0623(11) Uani d . 1 1 . .
    C C7 0.7926(4) 0.1384(3) 0.0711(4) 0.0639(11) Uani d . 1 1 . .
    H H7A 0.7208 0.1488 -0.0020 0.077 Uiso calc R 1 1 . .
    H H7B 0.8682 0.1586 0.0667 0.077 Uiso calc R 1 1 . .
    C C5 0.9163(4) 0.0404(3) 0.2003(4) 0.0670(12) Uani d . 1 1 . .
    H H5A 0.9917 0.0603 0.1952 0.080 Uiso calc R 1 1 . .
    H H5B 0.9271 -0.0152 0.2143 0.080 Uiso calc R 1 1 . .
    C C4 0.9009(4) 0.0790(3) 0.2991(4) 0.0612(11) Uani d . 1 1 . .
    H H4A 0.8293 0.0564 0.3080 0.073 Uiso calc R 1 1 . .
    H H4B 0.9763 0.0704 0.3701 0.073 Uiso calc R 1 1 . .
    C C16 0.4394(4) 0.2710(3) 0.4570(4) 0.0722(13) Uani d . 1 1 . .
    H H16A 0.4883 0.3186 0.4707 0.087 Uiso calc R 1 1 . .
    H H16B 0.4749 0.2398 0.5268 0.087 Uiso calc R 1 1 . .
    C C2 0.7658(4) 0.1489(3) 0.4861(4) 0.0637(11) Uani d . 1 1 . .
    C C8 0.8150(4) 0.0136(3) -0.0047(4) 0.0712(13) Uani d . 1 1 . .
    H H8A 0.8372 -0.0403 0.0170 0.085 Uiso calc R 1 1 . .
    H H8B 0.8825 0.0366 -0.0200 0.085 Uiso calc R 1 1 . .
    C C3 0.8766(4) 0.2065(3) 0.3718(4) 0.0651(12) Uani d . 1 1 . .
    H H3A 0.8764 0.2613 0.3541 0.078 Uiso calc R 1 1 . .
    H H3B 0.9540 0.1961 0.4402 0.078 Uiso calc R 1 1 . .
    C C21 0.2521(4) 0.2984(4) 0.2190(4) 0.0848(16) Uani d . 1 1 . .
    H H21 0.2164 0.3313 0.1499 0.102 Uiso calc R 1 1 . .
    C C17 0.2980(5) 0.2908(3) 0.4275(4) 0.0810(15) Uani d . 1 1 . .
    H H17 0.2919 0.3189 0.4917 0.097 Uiso calc R 1 1 . .
    C C14 0.6870(5) 0.0445(3) -0.2163(4) 0.0781(14) Uani d . 1 1 . .
    H H14 0.7604 0.0629 -0.2196 0.094 Uiso calc R 1 1 . .
    C C24 0.3926(4) 0.2767(4) 0.2486(4) 0.0810(15) Uani d . 1 1 . .
    H H24A 0.3967 0.2486 0.1844 0.097 Uiso calc R 1 1 . .
    H H24B 0.4427 0.3237 0.2610 0.097 Uiso calc R 1 1 . .
    C C10 0.5819(4) -0.0092(3) -0.1108(4) 0.0698(12) Uani d . 1 1 . .
    H H10 0.5831 -0.0273 -0.0417 0.084 Uiso calc R 1 1 . .
    C C19 0.2511(5) 0.3400(3) 0.3222(5) 0.0881(16) Uani d . 1 1 . .
    H H19A 0.3037 0.3861 0.3374 0.106 Uiso calc R 1 1 . .
    H H19B 0.1653 0.3566 0.3046 0.106 Uiso calc R 1 1 . .
    C C22 0.1798(5) 0.2217(4) 0.1996(5) 0.098(2) Uani d . 1 1 . .
    H H22A 0.0905 0.2324 0.1760 0.118 Uiso calc R 1 1 . .
    H H22B 0.1883 0.1931 0.1377 0.118 Uiso calc R 1 1 . .
    C C11 0.4697(5) -0.0085(3) -0.2086(5) 0.0816(15) Uani d . 1 1 . .
    H H11 0.3960 -0.0268 -0.2055 0.098 Uiso calc R 1 1 . .
    C C12 0.4655(6) 0.0190(3) -0.3111(5) 0.0928(18) Uani d . 1 1 . .
    H H12 0.3895 0.0193 -0.3773 0.111 Uiso calc R 1 1 . .
    C C23 0.3697(4) 0.1522(3) 0.3371(5) 0.0806(15) Uani d . 1 1 . .
    H H23A 0.4032 0.1204 0.4064 0.097 Uiso calc R 1 1 . .
    H H23B 0.3751 0.1226 0.2747 0.097 Uiso calc R 1 1 . .
    C C20 0.2280(5) 0.1735(4) 0.3056(5) 0.0895(17) Uani d . 1 1 . .
    H H20 0.1774 0.1259 0.2921 0.107 Uiso calc R 1 1 . .
    C C18 0.2269(5) 0.2162(4) 0.4060(5) 0.0908(17) Uani d . 1 1 . .
    H H18A 0.2641 0.1837 0.4743 0.109 Uiso calc R 1 1 . .
    H H18B 0.1398 0.2269 0.3922 0.109 Uiso calc R 1 1 . .
    C C13 0.5746(7) 0.0460(3) -0.3148(5) 0.0962(19) Uani d . 1 1 . .
    H H13 0.5727 0.0652 -0.3835 0.115 Uiso calc R 1 1 . .
loop_
    _atom_site_aniso_label
    _atom_site_aniso_U_11
    _atom_site_aniso_U_22
    _atom_site_aniso_U_33
    _atom_site_aniso_U_12
    _atom_site_aniso_U_13
    _atom_site_aniso_U_23
    S1 0.0724(8) 0.1413(14) 0.0814(9) 0.0392(9) 0.0245(7) 0.0333(9)
    O1 0.0553(16) 0.078(2) 0.0531(16) 0.0100(15) 0.0228(13) 0.0091(15)
    N3 0.0456(17) 0.062(2) 0.065(2) 0.0015(16) 0.0219(16) -0.0016(18)
    N4 0.0491(17) 0.060(2) 0.058(2) 0.0056(16) 0.0174(16) 0.0011(17)
    N2 0.0415(17) 0.071(2) 0.063(2) 0.0038(16) 0.0215(15) 0.0008(18)
    N1 0.0446(17) 0.066(2) 0.063(2) 0.0033(16) 0.0225(16) 0.0017(18)
    C1 0.046(2) 0.053(2) 0.047(2) -0.0005(18) 0.0147(17) -0.0036(18)
    C15 0.0444(19) 0.056(2) 0.044(2) -0.0053(17) 0.0167(16) -0.0058(18)
    C6 0.052(2) 0.062(3) 0.063(3) 0.005(2) 0.020(2) 0.005(2)
    C9 0.061(3) 0.063(3) 0.063(3) -0.001(2) 0.026(2) -0.006(2)
    C7 0.058(2) 0.064(3) 0.069(3) 0.002(2) 0.027(2) 0.009(2)
    C5 0.048(2) 0.061(3) 0.077(3) 0.003(2) 0.012(2) -0.003(2)
    C4 0.045(2) 0.067(3) 0.060(3) 0.0044(19) 0.0115(18) 0.004(2)
    C16 0.050(2) 0.096(4) 0.066(3) 0.001(2) 0.021(2) -0.016(3)
    C2 0.047(2) 0.076(3) 0.062(3) 0.009(2) 0.018(2) 0.001(2)
    C8 0.055(2) 0.084(3) 0.072(3) 0.001(2) 0.025(2) -0.006(3)
    C3 0.041(2) 0.081(3) 0.072(3) -0.005(2) 0.023(2) -0.009(2)
    C21 0.058(3) 0.129(5) 0.061(3) 0.007(3) 0.020(2) 0.020(3)
    C17 0.076(3) 0.105(4) 0.070(3) 0.003(3) 0.037(3) -0.015(3)
    C14 0.099(4) 0.068(3) 0.078(3) -0.008(3) 0.047(3) 0.001(3)
    C24 0.064(3) 0.110(4) 0.070(3) 0.018(3) 0.029(2) 0.020(3)
    C10 0.064(3) 0.074(3) 0.070(3) -0.004(2) 0.028(2) 0.001(2)
    C19 0.083(3) 0.085(4) 0.103(4) 0.019(3) 0.046(3) 0.002(3)
    C22 0.062(3) 0.140(5) 0.070(3) 0.017(3) 0.005(3) -0.025(4)
    C11 0.059(3) 0.074(3) 0.096(4) -0.003(2) 0.018(3) -0.008(3)
    C12 0.088(4) 0.073(3) 0.083(4) 0.010(3) 0.002(3) -0.015(3)
    C23 0.061(3) 0.071(3) 0.101(4) -0.010(2) 0.025(3) -0.005(3)
    C20 0.072(3) 0.091(4) 0.107(5) -0.023(3) 0.038(3) -0.016(4)
    C18 0.064(3) 0.123(5) 0.089(4) -0.004(3) 0.035(3) 0.012(4)
    C13 0.134(5) 0.077(4) 0.069(4) 0.009(4) 0.034(4) 0.004(3)
_geom_special_details
;
All e.s.d.'s (except the e.s.d. in the dihedral angle between two l.s. planes)
are estimated using the full covariance matrix. The cell e.s.d.'s are taken
into account individually in the estimation of e.s.d.'s in distances, angles
and torsion angles; correlations between e.s.d.'s in cell parameters are only
used when they are defined by crystal symmetry. An approximate (isotropic)
treatment of cell e.s.d.'s is used for estimating e.s.d.'s involving l.s.
planes.
;
loop_
    _geom_bond_atom_site_label_1
    _geom_bond_atom_site_label_2
    _geom_bond_site_symmetry_2
    _geom_bond_distance
    _geom_bond_publ_flag
    S1 C2 . 1.631(4) ?
    O1 C1 . 1.376(5) ?
    O1 C2 . 1.387(5) ?
    N3 C3 . 1.432(6) ?
    N3 C6 . 1.461(5) ?
    N3 C4 . 1.468(6) ?
    N4 C7 . 1.459(6) ?
    N4 C8 . 1.460(6) ?
    N4 C5 . 1.462(5) ?
    N2 C2 . 1.327(6) ?
    N2 N1 . 1.403(5) ?
    N2 C3 . 1.480(5) ?
    N1 C1 . 1.287(5) ?
    C1 C15 . 1.483(5) ?
    C15 C23 . 1.518(6) ?
    C15 C16 . 1.524(6) ?
    C15 C24 . 1.526(6) ?
    C6 C7 . 1.498(6) ?
    C6 H6A . 0.9700 ?
    C6 H6B . 0.9700 ?
    C9 C14 . 1.372(7) ?
    C9 C10 . 1.382(6) ?
    C9 C8 . 1.508(6) ?
    C7 H7A . 0.9700 ?
    C7 H7B . 0.9700 ?
    C5 C4 . 1.503(6) ?
    C5 H5A . 0.9700 ?
    C5 H5B . 0.9700 ?
    C4 H4A . 0.9700 ?
    C4 H4B . 0.9700 ?
    C16 C17 . 1.562(7) ?
    C16 H16A . 0.9700 ?
    C16 H16B . 0.9700 ?
    C8 H8A . 0.9700 ?
    C8 H8B . 0.9700 ?
    C3 H3A . 0.9700 ?
    C3 H3B . 0.9700 ?
    C21 C19 . 1.504(8) ?
    C21 C22 . 1.528(9) ?
    C21 C24 . 1.560(7) ?
    C21 H21 . 0.9800 ?
    C17 C19 . 1.484(8) ?
    C17 C18 . 1.487(8) ?
    C17 H17 . 0.9800 ?
    C14 C13 . 1.379(8) ?
    C14 H14 . 0.9300 ?
    C24 H24A . 0.9700 ?
    C24 H24B . 0.9700 ?
    C10 C11 . 1.374(6) ?
    C10 H10 . 0.9300 ?
    C19 H19A . 0.9700 ?
    C19 H19B . 0.9700 ?
    C22 C20 . 1.481(8) ?
    C22 H22A . 0.9700 ?
    C22 H22B . 0.9700 ?
    C11 C12 . 1.373(8) ?
    C11 H11 . 0.9300 ?
    C12 C13 . 1.371(8) ?
    C12 H12 . 0.9300 ?
    C23 C20 . 1.566(7) ?
    C23 H23A . 0.9700 ?
    C23 H23B . 0.9700 ?
    C20 C18 . 1.483(8) ?
    C20 H20 . 0.9800 ?
    C18 H18A . 0.9700 ?
    C18 H18B . 0.9700 ?
    C13 H13 . 0.9300 ?
loop_
    _geom_angle_atom_site_label_1
    _geom_angle_atom_site_label_2
    _geom_angle_atom_site_label_3
    _geom_angle_site_symmetry_1
    _geom_angle_site_symmetry_3
    _geom_angle
    _geom_angle_publ_flag
    C1 O1 C2 . . 106.8(3) ?
    C3 N3 C6 . . 113.7(3) ?
    C3 N3 C4 . . 114.8(4) ?
    C6 N3 C4 . . 111.3(3) ?
    C7 N4 C8 . . 111.5(4) ?
    C7 N4 C5 . . 108.6(3) ?
    C8 N4 C5 . . 111.7(3) ?
    C2 N2 N1 . . 112.3(3) ?
    C2 N2 C3 . . 128.0(4) ?
    N1 N2 C3 . . 119.5(4) ?
    C1 N1 N2 . . 104.0(3) ?
    N1 C1 O1 . . 112.2(3) ?
    N1 C1 C15 . . 129.5(4) ?
    O1 C1 C15 . . 118.3(3) ?
    C1 C15 C23 . . 109.6(4) ?
    C1 C15 C16 . . 109.7(3) ?
    C23 C15 C16 . . 108.9(4) ?
    C1 C15 C24 . . 110.0(3) ?
    C23 C15 C24 . . 109.6(4) ?
    C16 C15 C24 . . 109.0(4) ?
    N3 C6 C7 . . 110.4(4) ?
    N3 C6 H6A . . 109.6 ?
    C7 C6 H6A . . 109.6 ?
    N3 C6 H6B . . 109.6 ?
    C7 C6 H6B . . 109.6 ?
    H6A C6 H6B . . 108.1 ?
    C14 C9 C10 . . 117.7(4) ?
    C14 C9 C8 . . 122.7(5) ?
    C10 C9 C8 . . 119.5(4) ?
    N4 C7 C6 . . 110.3(4) ?
    N4 C7 H7A . . 109.6 ?
    C6 C7 H7A . . 109.6 ?
    N4 C7 H7B . . 109.6 ?
    C6 C7 H7B . . 109.6 ?
    H7A C7 H7B . . 108.1 ?
    N4 C5 C4 . . 110.7(4) ?
    N4 C5 H5A . . 109.5 ?
    C4 C5 H5A . . 109.5 ?
    N4 C5 H5B . . 109.5 ?
    C4 C5 H5B . . 109.5 ?
    H5A C5 H5B . . 108.1 ?
    N3 C4 C5 . . 110.3(4) ?
    N3 C4 H4A . . 109.6 ?
    C5 C4 H4A . . 109.6 ?
    N3 C4 H4B . . 109.6 ?
    C5 C4 H4B . . 109.6 ?
    H4A C4 H4B . . 108.1 ?
    C15 C16 C17 . . 109.7(3) ?
    C15 C16 H16A . . 109.7 ?
    C17 C16 H16A . . 109.7 ?
    C15 C16 H16B . . 109.7 ?
    C17 C16 H16B . . 109.7 ?
    H16A C16 H16B . . 108.2 ?
    N2 C2 O1 . . 104.7(3) ?
    N2 C2 S1 . . 131.7(3) ?
    O1 C2 S1 . . 123.6(4) ?
    N4 C8 C9 . . 112.4(4) ?
    N4 C8 H8A . . 109.1 ?
    C9 C8 H8A . . 109.1 ?
    N4 C8 H8B . . 109.1 ?
    C9 C8 H8B . . 109.1 ?
    H8A C8 H8B . . 107.9 ?
    N3 C3 N2 . . 116.2(3) ?
    N3 C3 H3A . . 108.2 ?
    N2 C3 H3A . . 108.2 ?
    N3 C3 H3B . . 108.2 ?
    N2 C3 H3B . . 108.2 ?
    H3A C3 H3B . . 107.4 ?
    C19 C21 C22 . . 110.2(5) ?
    C19 C21 C24 . . 107.3(4) ?
    C22 C21 C24 . . 106.3(5) ?
    C19 C21 H21 . . 111.0 ?
    C22 C21 H21 . . 111.0 ?
    C24 C21 H21 . . 111.0 ?
    C19 C17 C18 . . 111.2(4) ?
    C19 C17 C16 . . 106.8(4) ?
    C18 C17 C16 . . 107.7(5) ?
    C19 C17 H17 . . 110.4 ?
    C18 C17 H17 . . 110.4 ?
    C16 C17 H17 . . 110.4 ?
    C9 C14 C13 . . 121.7(5) ?
    C9 C14 H14 . . 119.1 ?
    C13 C14 H14 . . 119.1 ?
    C15 C24 C21 . . 110.2(4) ?
    C15 C24 H24A . . 109.6 ?
    C21 C24 H24A . . 109.6 ?
    C15 C24 H24B . . 109.6 ?
    C21 C24 H24B . . 109.6 ?
    H24A C24 H24B . . 108.1 ?
    C11 C10 C9 . . 121.0(5) ?
    C11 C10 H10 . . 119.5 ?
    C9 C10 H10 . . 119.5 ?
    C17 C19 C21 . . 112.8(5) ?
    C17 C19 H19A . . 109.0 ?
    C21 C19 H19A . . 109.0 ?
    C17 C19 H19B . . 109.0 ?
    C21 C19 H19B . . 109.0 ?
    H19A C19 H19B . . 107.8 ?
    C20 C22 C21 . . 111.5(4) ?
    C20 C22 H22A . . 109.3 ?
    C21 C22 H22A . . 109.3 ?
    C20 C22 H22B . . 109.3 ?
    C21 C22 H22B . . 109.3 ?
    H22A C22 H22B . . 108.0 ?
    C12 C11 C10 . . 120.4(5) ?
    C12 C11 H11 . . 119.8 ?
    C10 C11 H11 . . 119.8 ?
    C13 C12 C11 . . 119.3(5) ?
    C13 C12 H12 . . 120.3 ?
    C11 C12 H12 . . 120.3 ?
    C15 C23 C20 . . 109.3(4) ?
    C15 C23 H23A . . 109.8 ?
    C20 C23 H23A . . 109.8 ?
    C15 C23 H23B . . 109.8 ?
    C20 C23 H23B . . 109.8 ?
    H23A C23 H23B . . 108.3 ?
    C22 C20 C18 . . 112.0(5) ?
    C22 C20 C23 . . 108.4(5) ?
    C18 C20 C23 . . 106.7(5) ?
    C22 C20 H20 . . 109.9 ?
    C18 C20 H20 . . 109.9 ?
    C23 C20 H20 . . 109.9 ?
    C20 C18 C17 . . 112.2(5) ?
    C20 C18 H18A . . 109.2 ?
    C17 C18 H18A . . 109.2 ?
    C20 C18 H18B . . 109.2 ?
    C17 C18 H18B . . 109.2 ?
    H18A C18 H18B . . 107.9 ?
    C12 C13 C14 . . 119.8(6) ?
    C12 C13 H13 . . 120.1 ?
    C14 C13 H13 . . 120.1 ?
loop_
    _geom_torsion_atom_site_label_1
    _geom_torsion_atom_site_label_2
    _geom_torsion_atom_site_label_3
    _geom_torsion_atom_site_label_4
    _geom_torsion_site_symmetry_1
    _geom_torsion_site_symmetry_2
    _geom_torsion_site_symmetry_3
    _geom_torsion_site_symmetry_4
    _geom_torsion
    _geom_torsion_publ_flag
    C2 N2 N1 C1 . . . . -0.5(5) ?
    C3 N2 N1 C1 . . . . -175.9(4) ?
    N2 N1 C1 O1 . . . . -0.1(4) ?
    N2 N1 C1 C15 . . . . -179.5(4) ?
    C2 O1 C1 N1 . . . . 0.7(4) ?
    C2 O1 C1 C15 . . . . -179.9(3) ?
    N1 C1 C15 C23 . . . . 123.4(5) ?
    O1 C1 C15 C23 . . . . -55.9(5) ?
    N1 C1 C15 C16 . . . . -117.1(5) ?
    O1 C1 C15 C16 . . . . 63.5(5) ?
    N1 C1 C15 C24 . . . . 2.8(6) ?
    O1 C1 C15 C24 . . . . -176.5(4) ?
    C3 N3 C6 C7 . . . . 172.9(4) ?
    C4 N3 C6 C7 . . . . -55.5(5) ?
    C8 N4 C7 C6 . . . . 175.8(3) ?
    C5 N4 C7 C6 . . . . -60.7(5) ?
    N3 C6 C7 N4 . . . . 58.8(5) ?
    C7 N4 C5 C4 . . . . 60.2(5) ?
    C8 N4 C5 C4 . . . . -176.4(4) ?
    C3 N3 C4 C5 . . . . -174.3(3) ?
    C6 N3 C4 C5 . . . . 54.7(5) ?
    N4 C5 C4 N3 . . . . -57.3(5) ?
    C1 C15 C16 C17 . . . . -179.2(4) ?
    C23 C15 C16 C17 . . . . -59.3(5) ?
    C24 C15 C16 C17 . . . . 60.3(5) ?
    N1 N2 C2 O1 . . . . 0.9(5) ?
    C3 N2 C2 O1 . . . . 175.8(4) ?
    N1 N2 C2 S1 . . . . -178.2(4) ?
    C3 N2 C2 S1 . . . . -3.3(8) ?
    C1 O1 C2 N2 . . . . -0.9(4) ?
    C1 O1 C2 S1 . . . . 178.3(3) ?
    C7 N4 C8 C9 . . . . -67.9(5) ?
    C5 N4 C8 C9 . . . . 170.4(4) ?
    C14 C9 C8 N4 . . . . 124.2(5) ?
    C10 C9 C8 N4 . . . . -55.3(6) ?
    C6 N3 C3 N2 . . . . 62.8(5) ?
    C4 N3 C3 N2 . . . . -67.1(5) ?
    C2 N2 C3 N3 . . . . 102.8(5) ?
    N1 N2 C3 N3 . . . . -82.5(5) ?
    C15 C16 C17 C19 . . . . -60.8(6) ?
    C15 C16 C17 C18 . . . . 58.7(6) ?
    C10 C9 C14 C13 . . . . -1.0(8) ?
    C8 C9 C14 C13 . . . . 179.4(5) ?
    C1 C15 C24 C21 . . . . -179.3(4) ?
    C23 C15 C24 C21 . . . . 60.1(6) ?
    C16 C15 C24 C21 . . . . -59.0(5) ?
    C19 C21 C24 C15 . . . . 58.0(6) ?
    C22 C21 C24 C15 . . . . -59.9(6) ?
    C14 C9 C10 C11 . . . . 1.5(7) ?
    C8 C9 C10 C11 . . . . -178.9(5) ?
    C18 C17 C19 C21 . . . . -54.3(6) ?
    C16 C17 C19 C21 . . . . 62.9(6) ?
    C22 C21 C19 C17 . . . . 53.6(6) ?
    C24 C21 C19 C17 . . . . -61.7(6) ?
    C19 C21 C22 C20 . . . . -53.4(6) ?
    C24 C21 C22 C20 . . . . 62.6(6) ?
    C9 C10 C11 C12 . . . . -1.0(8) ?
    C10 C11 C12 C13 . . . . -0.2(9) ?
    C1 C15 C23 C20 . . . . -179.4(4) ?
    C16 C15 C23 C20 . . . . 60.7(5) ?
    C24 C15 C23 C20 . . . . -58.5(6) ?
    C21 C22 C20 C18 . . . . 54.6(6) ?
    C21 C22 C20 C23 . . . . -62.8(6) ?
    C15 C23 C20 C22 . . . . 59.6(6) ?
    C15 C23 C20 C18 . . . . -61.2(6) ?
    C22 C20 C18 C17 . . . . -55.2(6) ?
    C23 C20 C18 C17 . . . . 63.3(6) ?
    C19 C17 C18 C20 . . . . 54.3(6) ?
    C16 C17 C18 C20 . . . . -62.4(6) ?
    C11 C12 C13 C14 . . . . 0.7(9) ?
    C9 C14 C13 C12 . . . . -0.1(9) ?
loop_
    _geom_hbond_atom_site_label_D
    _geom_hbond_atom_site_label_H
    _geom_hbond_atom_site_label_A
    _geom_hbond_site_symmetry_A
    _geom_hbond_distance_DH
    _geom_hbond_distance_HA
    _geom_hbond_distance_DA
    _geom_hbond_angle_DHA
    _geom_hbond_publ_flag
    C5 H5B S1 3_756 0.97 2.97 3.652(5) 128.2(3) y
