# Supplementary material for: 5-(Adamantan-1-yl)-3-[(4-benzyl­piperazin-1-yl)meth­yl]-1,3,4-oxadiazole-2(3H)-thione
Source: Acta Crystallogr Sect E Struct Rep Online. 2012 Jun 23;68(Pt 7):o2172–3. doi: 10.1107/S1600536812027249 (PMC3393978; doi:10.1107/S1600536812027249)
Supplement: Supplementary file 2 [file e-68-o2172-Isup2.hkl]

#
# h,k,l, Fc-squared, Fo-squared, sigma(Fo-squared) and status flag
#
data_I
_shelx_title ' aaad8 in P 21/c'
_shelx_refln_list_code          4
_shelx_F_calc_maximum      149.93
_exptl_crystal_F_000       912.00
_reflns_d_resolution_high  0.8166
 
loop_
 _symmetry_equiv_pos_as_xyz
 'x, y, z'
 '-x, y+1/2, -z+1/2'
 '-x, -y, -z'
 'x, -y-1/2, z-1/2'
 
_cell_length_a    11.6417
_cell_length_b    17.1977
_cell_length_c    12.7744
_cell_angle_alpha  90.000
_cell_angle_beta  115.057
_cell_angle_gamma  90.000
 
_shelx_F_squared_multiplier     1.000
 
loop_
 _refln_index_h
 _refln_index_k
 _refln_index_l
 _refln_F_squared_calc
 _refln_F_squared_meas
 _refln_F_squared_sigma
 _refln_observed_status
   1   0   0     4998.77     4741.57     82.06 o
   2   0   0    21488.27    21152.87    196.09 o
   3   0   0    11136.45    10709.08    174.07 o
   4   0   0     1901.23     1980.57     49.29 o
   5   0   0      395.94      514.45     50.13 o
   6   0   0     1804.43     1834.15    180.47 o
   7   0   0       67.76       61.41     32.16 o
   8   0   0      260.75      299.56     24.77 o
   9   0   0     1707.14     1772.16     65.39 o
  10   0   0        0.02       -2.56     12.74 o
  11   0   0       15.22       10.19     12.20 o
  12   0   0       43.60       34.34     16.32 o
   1   1   0     1376.70     1407.87     35.19 o
   2   1   0     9219.47     8541.05     74.87 o
   3   1   0     1832.82     1702.89     40.20 o
   4   1   0     1441.99     1579.76     39.99 o
   5   1   0     2839.37     3178.08     84.05 o
   6   1   0        5.73       -5.22     11.58 o
   7   1   0      485.76      450.55     20.78 o
   8   1   0      564.71      532.08     23.52 o
   9   1   0       65.65       77.94     11.28 o
  10   1   0      429.13      408.30     26.15 o
  11   1   0       30.40       43.89      9.07 o
  12   1   0        0.22       11.16      7.97 o
   0   2   0     8486.73     8643.04    133.59 o
   1   2   0      766.49      723.44     50.66 o
   2   2   0     9362.26     8739.09    158.81 o
   3   2   0      342.34      282.79     16.93 o
   4   2   0      284.41      227.41     20.50 o
   5   2   0     1281.92     1346.09     75.75 o
   6   2   0      750.02      816.15     79.06 o
   7   2   0      124.93      145.27     12.27 o
   8   2   0      503.43      569.26     25.82 o
   9   2   0      245.74      234.02     17.75 o
  10   2   0      276.36      292.04     20.74 o
  11   2   0       31.33       59.77     12.03 o
  12   2   0        0.94       31.83     10.25 o
   1   3   0    22480.02    21870.47    153.50 o
   2   3   0     4377.62     4367.11    169.53 o
   3   3   0      954.69      890.20     87.76 o
   4   3   0      986.23     1057.21    104.72 o
   5   3   0      132.61      129.17     45.00 o
   6   3   0      636.46      632.93     75.02 o
   7   3   0        3.30        8.41      7.33 o
   8   3   0       27.03       29.24      7.62 o
   9   3   0       87.49       79.04     11.75 o
  10   3   0        3.87       16.68      6.76 o
  11   3   0       55.34       48.51     15.97 o
  12   3   0       10.42       17.53     13.29 o
   0   4   0     9685.05     9582.01    200.78 o
   1   4   0    12878.25    12289.76    144.02 o
   2   4   0     3303.14     2961.85    153.78 o
   3   4   0       90.69      107.64     37.05 o
   4   4   0      396.91      381.61     69.05 o
   5   4   0      250.76      254.35     61.22 o
   6   4   0       25.62       27.92     26.91 o
   7   4   0      188.74      168.82     12.83 o
   8   4   0     1511.03     1614.78     42.94 o
   9   4   0       32.63       35.32     10.29 o
  10   4   0        0.13        8.59      6.74 o
  11   4   0       25.29       37.54     13.31 o
  12   4   0       21.91       28.50     14.25 o
   1   5   0      342.91      415.32     31.45 o
   2   5   0       20.20        7.47      7.45 o
   3   5   0        5.44       13.58     18.21 o
   4   5   0      818.34      740.58    100.99 o
   5   5   0      287.59      323.92     75.30 o
   6   5   0        0.02       -5.10      6.96 o
   7   5   0       61.81       87.43     11.52 o
   8   5   0       51.33       45.63      8.80 o
   9   5   0       48.67       55.42     10.22 o
  10   5   0       78.54       92.73     16.86 o
  11   5   0        2.19        3.76     10.41 o
  12   5   0        0.69        8.34     10.04 o
   0   6   0     6331.42     7093.30    215.19 o
   1   6   0     1679.63     1886.60     72.55 o
   2   6   0     3005.40     2828.27    173.18 o
   3   6   0       54.92       12.14     20.88 o
   4   6   0     2149.67     2054.57    176.78 o
   5   6   0      226.45      153.68     44.11 o
   6   6   0      121.45      119.04     12.38 o
   7   6   0      464.96      439.57     22.56 o
   8   6   0       40.87       51.17     13.37 o
   9   6   0        3.29       16.18      8.76 o
  10   6   0        3.43        5.11     10.41 o
  11   6   0       16.56       18.30      9.77 o
  12   6   0        0.94        2.81     11.00 o
   1   7   0     1540.51     1585.70     73.12 o
   2   7   0      228.31      118.26     40.76 o
   3   7   0       20.62      -16.18     21.82 o
   4   7   0      175.30      162.37     55.50 o
   5   7   0       95.64      115.81     57.46 o
   6   7   0      125.96      115.32     13.37 o
   7   7   0      152.26      156.27     16.53 o
   8   7   0       21.45       44.27     13.22 o
   9   7   0      145.48      132.92     25.69 o
  10   7   0        0.15      -10.40     11.26 o
  11   7   0        0.89       15.24     11.49 o
  12   7   0        1.28        5.21      7.56 o
   0   8   0      517.32      749.59     81.03 o
   1   8   0     1503.55     1440.29     74.88 o
   2   8   0     1464.30     1446.17    138.50 o
   3   8   0       37.67       62.20     42.23 o
   4   8   0      169.47      131.85     57.46 o
   5   8   0       16.86       11.50      8.05 o
   6   8   0      119.45       95.08     15.30 o
   7   8   0       15.51       12.91      9.47 o
   8   8   0       51.22       52.23     22.88 o
   9   8   0       14.22       26.92     16.59 o
  10   8   0        0.05       -0.67     11.90 o
  11   8   0       46.16       49.24     19.11 o
   1   9   0       84.18      131.32     24.47 o
   2   9   0      131.93      204.27     63.43 o
   3   9   0     1272.98     1229.31    151.01 o
   4   9   0      328.04      322.50     27.03 o
   5   9   0        0.88       -2.09     15.35 o
   6   9   0      118.55       98.99     16.12 o
   7   9   0      192.80      200.72     25.18 o
   8   9   0       32.31       27.34     20.20 o
   9   9   0       61.35       48.71     17.43 o
  10   9   0       54.08       70.18     18.17 o
  11   9   0        0.01        8.51      8.71 o
   0  10   0       19.83      -11.85     18.67 o
   1  10   0       12.47       11.62     21.00 o
   2  10   0      171.10      180.42     53.61 o
   3  10   0      386.39      345.35     22.15 o
   4  10   0        6.55        0.80      8.98 o
   5  10   0      137.96      131.53     15.91 o
   6  10   0       50.89       62.48     13.42 o
   7  10   0      366.45      381.23     35.74 o
   8  10   0        8.93       15.59     11.13 o
   9  10   0       11.04       19.57     10.79 o
  10  10   0        4.62       -3.34     13.82 o
  11  10   0       55.77       48.71     12.78 o
   1  11   0       55.78       84.67     13.48 o
   2  11   0        0.15        2.40      5.69 o
   3  11   0        5.38        2.22      6.52 o
   4  11   0        8.81       13.38      7.25 o
   5  11   0       14.62       13.83      7.05 o
   6  11   0       14.30       17.08      7.83 o
   7  11   0       16.23       39.20     11.70 o
   8  11   0        2.68        8.69     12.66 o
   9  11   0        5.75       -2.20      8.31 o
  10  11   0        2.46       -2.59     13.10 o
   0  12   0        5.20        5.79      9.75 o
   1  12   0        9.40       19.28      5.85 o
   2  12   0        0.65       -3.60      5.43 o
   3  12   0       18.38       10.78      8.12 o
   4  12   0       17.40        3.75      7.13 o
   5  12   0       20.91        9.44     17.88 o
   6  12   0       26.97       22.38      9.89 o
   7  12   0        2.92       -1.85      7.49 o
   8  12   0      111.18      111.52     19.09 o
   9  12   0        8.64       15.19     11.97 o
  10  12   0       28.34       14.14     29.22 o
   1  13   0        9.32       -0.21      5.57 o
   2  13   0       59.51       58.04      9.32 o
   3  13   0        1.14       -0.59      7.20 o
   4  13   0      123.56      134.38     17.97 o
   5  13   0       67.54       66.47     19.71 o
   6  13   0      107.79       84.43     18.66 o
   7  13   0        1.28        6.62     10.26 o
   8  13   0        0.02       10.03      7.94 o
   9  13   0       20.31       14.19      9.76 o
  10  13   0        0.04       21.07     18.80 o
   0  14   0      155.26      167.42     23.74 o
   1  14   0      120.11      127.23     14.34 o
   2  14   0        1.88       13.98      8.35 o
   3  14   0        1.10       -4.53     10.83 o
   4  14   0        9.24       10.59      9.14 o
   5  14   0       72.59       49.25     15.75 o
   6  14   0        2.60        6.87     15.47 o
   7  14   0       14.56        4.46     13.78 o
   8  14   0        4.00       18.52     10.30 o
   9  14   0        6.01       22.94     20.38 o
   1  15   0        6.19        9.94      6.38 o
   2  15   0       32.02       28.67     10.15 o
   3  15   0        0.18        4.70      8.66 o
   4  15   0       25.65        4.22      8.69 o
   5  15   0       99.93       86.15     18.98 o
   6  15   0        8.21        5.21      9.50 o
   7  15   0        0.12       13.56     33.19 o
   8  15   0        0.89        7.26     14.39 o
   0  16   0      209.34      246.35     28.08 o
   1  16   0        7.85       16.53      9.50 o
   2  16   0        3.52       10.82      9.82 o
   3  16   0       16.38       21.67     11.90 o
   4  16   0      115.83      126.84     21.28 o
   5  16   0       37.36       21.02     11.50 o
   6  16   0        0.28        8.18      9.01 o
   7  16   0        5.64       15.74      7.95 o
   8  16   0       20.70      -14.40     14.40 o
   1  17   0        1.67       15.13      8.96 o
   2  17   0        0.33        5.10      8.19 o
   3  17   0       86.65       84.90     17.23 o
   4  17   0       25.82       40.19     17.28 o
   5  17   0       36.93       28.80     16.31 o
   6  17   0        4.30        9.28      6.93 o
   7  17   0        3.66        4.96     38.34 o
   0  18   0       46.11       62.75     21.46 o
   1  18   0       18.27       33.18      8.89 o
   2  18   0        0.98       -5.59      7.71 o
   3  18   0        0.02       -8.89     15.37 o
   4  18   0        6.22       -0.48     19.11 o
   5  18   0        1.65        0.24      7.90 o
   6  18   0        1.24       21.52     12.22 o
   1  19   0        9.44       11.16     13.20 o
   2  19   0        0.00       -2.98     11.18 o
   3  19   0       11.46       -4.75      6.59 o
   4  19   0       21.54       31.38      9.14 o
   0  20   0        3.67       17.15     15.88 o
   1  20   0        0.23        0.67      9.36 o
   2  20   0        1.65        0.78     10.06 o
 -13   1   1       17.22       22.00     11.67 o
 -12   1   1        0.40       -0.69     11.58 o
 -11   1   1       12.33       23.16     13.28 o
 -10   1   1      476.49      475.36     26.75 o
  -9   1   1      208.81      196.22     16.02 o
  -8   1   1      228.42      239.72     15.78 o
  -7   1   1        0.88       11.25      7.84 o
  -6   1   1      114.23      148.51     28.74 o
  -5   1   1      105.53      151.20     16.54 o
  -4   1   1     2197.87     2178.98     69.67 o
  -3   1   1      344.09      301.64     50.23 o
  -2   1   1    11187.64    10997.18    128.03 o
  -1   1   1      705.98      706.34     28.45 o
   0   1   1        8.02        5.77      4.84 o
   1   1   1      120.34       86.63     10.15 o
   2   1   1      546.26      512.95     26.92 o
   3   1   1       21.87       24.23      9.02 o
   4   1   1      779.92      748.69     38.63 o
   5   1   1     2127.00     2018.83     89.66 o
   6   1   1      163.95      117.04     24.03 o
   7   1   1       25.57       21.31      6.78 o
   8   1   1     2413.82     2499.87     54.70 o
   9   1   1       77.83       85.76     11.87 o
  10   1   1       10.46       22.59      7.95 o
  11   1   1       43.25       35.92     12.52 o
  12   1   1       16.22        3.08      7.83 o
 -13   2   1        0.64       -7.96      7.96 o
 -12   2   1        4.49       -1.43     15.28 o
 -11   2   1       20.02       23.45     10.46 o
 -10   2   1       72.37       71.01     11.33 o
  -9   2   1       29.57       51.56      9.16 o
  -8   2   1        7.70       16.03      6.05 o
  -7   2   1       14.46       25.28      7.12 o
  -6   2   1      569.49      563.10     54.65 o
  -5   2   1     1969.14     2199.99     61.37 o
  -4   2   1     1750.73     1932.48     53.22 o
  -3   2   1     6169.31     5675.76    128.90 o
  -2   2   1      447.51      419.00     24.15 o
  -1   2   1       74.89       97.83     10.59 o
   0   2   1     6449.92     6073.49     99.04 o
   1   2   1     7392.42     7397.80    150.37 o
   2   2   1       20.22       18.65      7.47 o
   3   2   1      563.37      560.02     39.12 o
   4   2   1       15.92        6.48      4.81 o
   5   2   1       13.44       56.42     24.14 o
   6   2   1      907.20      840.85     79.71 o
   7   2   1     1927.10     1885.71     43.74 o
   8   2   1        0.26       -0.45      9.36 o
   9   2   1      543.78      553.95     27.91 o
  10   2   1      197.58      201.81     17.05 o
  11   2   1        0.13       12.95      6.12 o
  12   2   1        0.37        8.15     11.12 o
 -13   3   1        6.09       11.40      8.82 o
 -12   3   1        0.93        1.22      6.20 o
 -11   3   1       17.35       17.32     10.31 o
 -10   3   1      272.77      320.98     21.78 o
  -9   3   1      107.34      117.82     13.20 o
  -8   3   1      506.17      534.87     24.68 o
  -7   3   1     1377.52     1362.52     38.88 o
  -6   3   1      302.79      457.50     62.07 o
  -5   3   1      438.70      552.84     60.66 o
  -4   3   1      380.58      336.79     21.77 o
  -3   3   1     1194.80      977.29     60.40 o
  -2   3   1     3679.93     3255.08     90.77 o
  -1   3   1     5783.00     5598.39     99.72 o
   0   3   1    19251.33    18754.02    201.87 o
   1   3   1     6555.94     6430.77     95.95 o
   2   3   1       18.29       15.82     14.50 o
   3   3   1     1035.46     1119.77    101.43 o
   4   3   1     1784.14     1780.21    139.76 o
   5   3   1      176.86      154.63     46.81 o
   6   3   1        0.13       15.04      9.07 o
   7   3   1       54.18       52.57     10.00 o
   8   3   1        3.81        7.52      7.96 o
   9   3   1      112.60      100.27     11.99 o
  10   3   1      301.07      335.31     20.52 o
  11   3   1        0.67        5.00     10.26 o
  12   3   1        5.74       12.30     11.79 o
 -13   4   1        3.98       14.75      8.21 o
 -12   4   1      110.81       93.42     24.19 o
 -11   4   1       94.53       81.46     15.03 o
 -10   4   1       25.53       21.29      9.10 o
  -9   4   1      646.28      562.86     27.00 o
  -8   4   1      216.03      248.99     16.52 o
  -7   4   1       54.65       57.01     11.32 o
  -6   4   1        4.90      -33.82     42.10 o
  -5   4   1       45.16       74.94     42.75 o
  -4   4   1      764.89      911.00     67.49 o
  -3   4   1       81.29       35.59     16.32 o
  -2   4   1        2.57        2.35      6.95 o
  -1   4   1     5262.34     5405.61    111.75 o
   0   4   1     8909.42     9269.19    217.22 o
   1   4   1      453.84      388.29     26.64 o
   2   4   1     3670.37     3620.53    176.25 o
   3   4   1      979.80      855.51     97.18 o
   4   4   1       97.47      116.59     38.31 o
   5   4   1       65.99       73.36     34.59 o
   6   4   1      422.28      397.63     23.05 o
   7   4   1      165.47      168.24     14.96 o
   8   4   1        5.03       -0.55      6.13 o
   9   4   1       67.78       64.07     13.56 o
  10   4   1       64.52       99.91     14.40 o
  11   4   1      135.97      111.00     17.15 o
  12   4   1       11.95        8.90      9.64 o
 -12   5   1        0.78       -7.97      8.76 o
 -11   5   1        0.91        1.47     10.40 o
 -10   5   1        2.15       -3.33      6.57 o
  -9   5   1      497.77      434.99     26.90 o
  -8   5   1        3.20        3.49      6.64 o
  -7   5   1     1742.34     1798.21     43.66 o
  -6   5   1      531.47      634.83    106.40 o
  -5   5   1     1017.21     1127.50    134.49 o
  -4   5   1      441.60      383.32     74.13 o
  -3   5   1     1539.25     1444.02    127.44 o
  -2   5   1      127.78       74.62     31.04 o
  -1   5   1      927.24      752.46     45.77 o
   0   5   1     1034.78      981.87     75.69 o
   1   5   1     4292.28     4461.56     99.41 o
   2   5   1        0.71       -8.20     29.78 o
   3   5   1      108.19       96.17     39.05 o
   4   5   1      849.21      846.44    110.00 o
   5   5   1      299.01      312.77     69.08 o
   6   5   1       33.72       31.47      6.86 o
   7   5   1        2.29       18.90      8.41 o
   8   5   1       62.64       65.90     11.30 o
   9   5   1      143.48      159.55     17.75 o
  10   5   1      143.31      210.98     23.03 o
  11   5   1        6.85       28.03     17.20 o
  12   5   1       25.38       12.01     10.32 o
 -12   6   1        3.57       10.06     10.36 o
 -11   6   1       27.29       31.31     19.88 o
 -10   6   1       17.69       23.46      8.78 o
  -9   6   1      230.71      244.21     19.99 o
  -8   6   1      129.99      117.21     14.40 o
  -7   6   1      118.31      126.35     13.02 o
  -6   6   1       29.75       37.95     18.82 o
  -5   6   1        4.20       15.10     29.63 o
  -4   6   1        9.29       48.45     20.23 o
  -3   6   1     3284.79     3098.26    192.65 o
  -2   6   1     1176.87     1149.41     64.06 o
  -1   6   1     3301.50     3019.63     98.88 o
   0   6   1      954.93     1060.56     59.70 o
   1   6   1     1838.26     1708.67     67.43 o
   2   6   1      948.27      880.99    100.09 o
   3   6   1      432.49      398.81     75.11 o
   4   6   1      253.71      310.88     71.82 o
   5   6   1       18.79       29.75     25.27 o
   6   6   1       26.58       27.91      7.81 o
   7   6   1       48.08       36.29      7.45 o
   8   6   1       91.35      117.48     16.18 o
   9   6   1       68.30       66.09     14.59 o
  10   6   1       12.09       21.01     11.92 o
  11   6   1        2.57      -12.35     12.35 o
 -12   7   1        3.95        8.62      9.59 o
 -11   7   1       70.32       40.02     18.15 o
 -10   7   1        6.88       -3.26      9.35 o
  -9   7   1        6.60        5.63     42.65 o
  -8   7   1        8.74       20.43     11.06 o
  -7   7   1       16.04       20.54     12.10 o
  -6   7   1       95.07       74.39     12.90 o
  -5   7   1       43.16       85.15     49.34 o
  -4   7   1      358.20      337.52     83.38 o
  -3   7   1      271.99      336.04     71.85 o
  -2   7   1      711.19      659.80     46.45 o
  -1   7   1      661.34      550.46     46.13 o
   0   7   1     1438.86     1582.30     78.09 o
   1   7   1       18.87       18.58     10.42 o
   2   7   1      524.38      523.52     84.10 o
   3   7   1     1294.91     1323.51    145.41 o
   4   7   1      520.11      531.37    101.30 o
   5   7   1       78.99       70.80     11.55 o
   6   7   1      364.65      388.51     24.48 o
   7   7   1      740.54      699.94     29.20 o
   8   7   1        6.79       15.45     11.66 o
   9   7   1      131.69      141.60     19.23 o
  10   7   1        0.71        5.14     10.38 o
  11   7   1       27.70       34.53     13.47 o
 -12   8   1        3.85        9.48      8.64 o
 -11   8   1       12.15       -5.34      8.35 o
 -10   8   1       57.57       40.49     15.78 o
  -9   8   1       74.13       78.99     24.66 o
  -8   8   1      340.19      341.98     30.96 o
  -7   8   1        0.05        1.45      8.93 o
  -6   8   1      706.03      691.25     39.98 o
  -5   8   1      183.04      180.06     25.14 o
  -4   8   1      280.06      254.64     74.25 o
  -3   8   1      125.43       79.39     43.86 o
  -2   8   1      618.53      668.90     49.53 o
  -1   8   1     3097.67     3542.75    124.01 o
   0   8   1        2.73       -5.25     10.47 o
   1   8   1      103.14       55.11     13.36 o
   2   8   1      753.22      764.56    106.06 o
   3   8   1      429.35      446.73     88.68 o
   4   8   1      181.27      179.74     26.28 o
   5   8   1      162.52      154.40     20.02 o
   6   8   1       74.72       54.77     14.08 o
   7   8   1       29.33       15.44     12.03 o
   8   8   1      105.20      136.05     23.98 o
   9   8   1       11.08       14.67     10.23 o
  10   8   1        1.10       17.39     12.66 o
  11   8   1       66.04       71.58     15.46 o
 -11   9   1       11.91        3.25      7.21 o
 -10   9   1        2.11        4.48     15.55 o
  -9   9   1      120.68      128.12     24.86 o
  -8   9   1       66.72       75.64     29.07 o
  -7   9   1       52.15       55.84     14.65 o
  -6   9   1        0.62       -0.09      8.48 o
  -5   9   1       80.35       41.34     43.17 o
  -4   9   1        6.66       14.82     12.75 o
  -3   9   1      206.15      212.66     57.70 o
  -2   9   1     2665.03     2437.38    188.45 o
  -1   9   1       68.76       40.17     16.41 o
   0   9   1        5.20       23.12     18.93 o
   1   9   1     1070.74     1136.32    122.54 o
   2   9   1     2652.58     2778.81    206.73 o
   3   9   1      432.97      414.48     87.04 o
   4   9   1       40.74       49.31      9.64 o
   5   9   1       22.75       28.69     11.30 o
   6   9   1      102.40       84.88     16.12 o
   7   9   1       27.96       21.33     18.35 o
   8   9   1        2.41       17.71     18.57 o
   9   9   1        0.22        7.27     19.16 o
  10   9   1       31.09       32.74     13.92 o
  11   9   1        1.15       -0.30      6.54 o
 -11  10   1       17.92       16.12     21.72 o
 -10  10   1       62.95       63.74     14.35 o
  -9  10   1        0.09       17.12     15.67 o
  -8  10   1       67.62       78.23     30.32 o
  -7  10   1       31.79       49.71     16.22 o
  -6  10   1       36.96       25.75     12.29 o
  -5  10   1       38.12       28.06     12.61 o
  -4  10   1       24.16       44.46      9.85 o
  -3  10   1       51.61       56.10     10.08 o
  -2  10   1      282.72      262.79     67.77 o
  -1  10   1        5.72       11.17      9.95 o
   0  10   1      118.44      135.54     26.61 o
   1  10   1      433.38      548.71     87.76 o
   2  10   1        4.71       16.80     20.75 o
   3  10   1       18.33       21.83      8.69 o
   4  10   1        1.56        4.25      6.04 o
   5  10   1       88.25       71.92     11.57 o
   6  10   1       55.11       52.88     10.81 o
   7  10   1        3.94       16.54      9.23 o
   8  10   1        5.66       20.15     31.75 o
   9  10   1       34.73       17.00     12.07 o
  10  10   1       28.13       31.00     11.17 o
 -11  11   1        0.88        8.79     12.33 o
 -10  11   1        8.05       29.64      9.05 o
  -9  11   1       20.01       15.40     13.48 o
  -8  11   1        9.92       12.03     10.25 o
  -7  11   1       27.86       26.01      9.25 o
  -6  11   1       38.21       69.20     14.79 o
  -5  11   1       86.79       90.59     17.29 o
  -4  11   1       93.28      100.52     14.19 o
  -3  11   1      243.43      257.90     20.39 o
  -2  11   1      154.86      146.55     15.20 o
  -1  11   1      468.92      520.93     31.76 o
   0  11   1       51.43       62.67     10.02 o
   1  11   1      414.22      423.45     24.24 o
   2  11   1        8.13        7.68      8.13 o
   3  11   1       98.99       93.87     10.95 o
   4  11   1        7.28        0.65      6.64 o
   5  11   1      275.92      252.37     22.01 o
   6  11   1       49.55       39.05     10.51 o
   7  11   1        0.50       -7.27      7.50 o
   8  11   1       19.22       40.92     15.28 o
   9  11   1        0.14       14.64     14.88 o
  10  11   1        7.79       11.05     10.86 o
 -10  12   1        5.88       13.44     12.54 o
  -9  12   1        1.91        6.25      7.42 o
  -8  12   1        2.31       10.85      8.82 o
  -7  12   1       32.02       28.56     14.46 o
  -6  12   1       62.31       45.41     16.91 o
  -5  12   1       32.13       29.04      9.45 o
  -4  12   1      277.35      290.62     23.63 o
  -3  12   1       10.33       13.71      8.38 o
  -2  12   1      221.11      225.80     16.55 o
  -1  12   1        6.27        5.68      4.95 o
   0  12   1      266.55      316.28     23.80 o
   1  12   1        1.28        4.48      7.40 o
   2  12   1      147.96      156.48     21.41 o
   3  12   1       18.35       17.86      8.31 o
   4  12   1       14.08       22.97      7.30 o
   5  12   1       59.26       88.67     14.82 o
   6  12   1       86.72       83.01     13.57 o
   7  12   1       30.31       33.03     30.14 o
   8  12   1        0.64       13.03     11.38 o
   9  12   1       18.12        9.12      9.36 o
  10  12   1       14.26       22.43     14.64 o
 -10  13   1       11.44       -9.63     11.73 o
  -9  13   1        3.57        6.67     12.36 o
  -8  13   1        0.64       11.43     10.70 o
  -7  13   1       43.91       51.76     17.41 o
  -6  13   1        2.22       17.03     11.16 o
  -5  13   1       59.35       57.41     16.48 o
  -4  13   1        0.01        1.50      6.95 o
  -3  13   1      156.19      152.22     19.84 o
  -2  13   1       31.35       23.46      7.01 o
  -1  13   1        5.34        0.22      5.92 o
   0  13   1       17.24       -0.65      7.99 o
   1  13   1       20.29       27.90      8.54 o
   2  13   1        0.75        1.51      6.16 o
   3  13   1        5.10       -1.94      8.18 o
   4  13   1      149.32      135.52     22.55 o
   5  13   1       28.14       18.42      8.35 o
   6  13   1      125.18      112.19     15.74 o
   7  13   1       27.62       35.54     13.59 o
   8  13   1       27.21       24.81     14.21 o
   9  13   1        2.30       -5.86      8.80 o
  -9  14   1        0.69       -6.31      8.24 o
  -8  14   1       11.68       20.67     10.99 o
  -7  14   1        0.26       15.33     10.44 o
  -6  14   1       11.06        7.37     23.80 o
  -5  14   1        7.98       -2.37     10.52 o
  -4  14   1       38.63       37.59      8.81 o
  -3  14   1       11.31       16.31      7.32 o
  -2  14   1        0.59       -4.85      8.42 o
  -1  14   1       97.61       88.90     12.17 o
   0  14   1       24.36       24.52     10.92 o
   1  14   1        0.91       18.41      7.96 o
   2  14   1       39.00       22.54     14.87 o
   3  14   1       51.23       49.74     12.19 o
   4  14   1       32.73       25.66     19.05 o
   5  14   1      104.23       91.22     27.07 o
   6  14   1       12.75       -0.52      8.23 o
   7  14   1        4.38       -0.69     13.34 o
   8  14   1        0.10       10.07      7.39 o
   9  14   1       20.12       -2.85     10.62 o
  -9  15   1        4.97        5.46     16.01 o
  -8  15   1        1.19       -9.26      9.26 o
  -7  15   1       20.26       47.27     12.98 o
  -6  15   1       90.76      108.66     20.69 o
  -5  15   1       19.36       10.27      9.72 o
  -4  15   1        3.32       -8.33     11.96 o
  -3  15   1        0.83        6.32      7.05 o
  -2  15   1        4.29       -3.77      7.20 o
  -1  15   1       16.94       21.69      7.08 o
   0  15   1       39.90       21.28     16.34 o
   1  15   1        3.00        2.03     12.21 o
   2  15   1        2.18       -3.64      8.40 o
   3  15   1        2.84       -0.81      7.68 o
   4  15   1       95.62       64.56     17.55 o
   5  15   1        9.60        7.19      9.97 o
   6  15   1        5.53       15.49     13.03 o
   7  15   1        0.02       20.26     16.11 o
   8  15   1        0.08        2.91     11.59 o
  -8  16   1        0.37        3.67      7.27 o
  -7  16   1       39.79       53.07     12.50 o
  -6  16   1        6.41       12.13     10.80 o
  -5  16   1        5.35       -2.49      9.32 o
  -4  16   1        3.54        7.43      8.73 o
  -3  16   1        0.74        2.22      7.33 o
  -2  16   1       10.75       23.03      8.47 o
  -1  16   1       13.81        8.27      6.35 o
   0  16   1        0.03        2.73     11.45 o
   1  16   1        2.21        7.17     11.81 o
   2  16   1       35.07       49.33     12.00 o
   3  16   1        0.68        5.80      7.09 o
   4  16   1       45.17       35.23     13.65 o
   5  16   1       19.86       -4.55      9.62 o
   6  16   1        4.30       23.35     14.06 o
   7  16   1        1.02       23.80     13.88 o
  -7  17   1        2.65        4.08      8.18 o
  -6  17   1       27.08       37.17     29.68 o
  -5  17   1       62.39       64.95     15.03 o
  -4  17   1        4.43        3.20      9.59 o
  -3  17   1        0.13        0.65     12.20 o
  -2  17   1        0.32       -4.49      6.85 o
  -1  17   1        0.56        4.83      9.85 o
   0  17   1       64.03       52.38     16.44 o
   1  17   1        0.69       11.83      9.38 o
   2  17   1        2.16        5.86      8.18 o
   3  17   1       63.52       49.92     14.47 o
   4  17   1        1.69        0.09     10.67 o
   5  17   1        0.00      -10.45     11.42 o
   6  17   1        1.34       11.54     12.28 o
  -6  18   1        3.12       16.98      7.88 o
  -5  18   1        0.92        9.23      7.54 o
  -4  18   1        4.39       12.24      8.31 o
  -3  18   1        0.75       -7.47      9.52 o
  -2  18   1        8.60       -8.40      8.40 o
  -1  18   1       14.82       15.12      7.07 o
   0  18   1        4.33       -0.09      8.81 o
   1  18   1       56.69       65.75     12.50 o
   2  18   1       12.61        6.18      7.53 o
   3  18   1        0.34       -1.21     18.85 o
   4  18   1       35.49       19.29     13.23 o
   5  18   1        1.36        1.82      8.24 o
   6  18   1        2.92       36.41     14.62 o
  -5  19   1        0.98       26.31     13.75 o
  -4  19   1       17.52       37.55     14.64 o
  -3  19   1        1.30      -13.56     13.56 o
  -2  19   1        3.55       12.91     10.05 o
  -1  19   1        1.81       -5.69      9.08 o
   0  19   1        5.37       15.29      7.97 o
   1  19   1        0.44        4.09      6.38 o
   2  19   1        1.06        2.92      9.97 o
   3  19   1        0.29        2.90     20.48 o
   4  19   1        0.55       -1.28      7.71 o
  -3  20   1       11.54       10.93     13.80 o
  -2  20   1        7.86        4.70     10.46 o
  -1  20   1        2.24       -8.54      8.54 o
   0  20   1        0.02        5.84      9.28 o
   1  20   1        2.16        4.60      9.35 o
   2  20   1        0.43        6.34      6.62 o
 -13   0   2       21.73        3.76      8.66 o
 -12   0   2       11.29        2.01     10.66 o
 -11   0   2      156.67      147.48     32.83 o
 -10   0   2        0.33       24.50     15.91 o
  -9   0   2        0.30       -2.69     10.02 o
  -8   0   2        0.85       25.37     18.02 o
  -7   0   2       24.60       44.61     34.91 o
  -6   0   2      661.40      603.89     60.19 o
  -5   0   2        0.38       25.10     26.00 o
  -4   0   2     3098.72     3199.81    166.93 o
  -3   0   2      397.06      368.44     33.95 o
  -2   0   2     9854.05     9195.59    203.17 o
  -1   0   2      985.91      765.81     53.96 o
   0   0   2     5331.66     5103.07    157.68 o
   1   0   2     3184.11     2719.76     80.86 o
   2   0   2      163.67      169.53     23.82 o
   3   0   2      486.27      437.69     42.62 o
   4   0   2      788.39      833.11     63.49 o
   5   0   2     1210.50     1349.98     86.79 o
   6   0   2      189.56      159.40     17.85 o
   7   0   2        7.17       12.47      8.62 o
   8   0   2      201.74      261.43     28.54 o
   9   0   2       33.07       14.52     11.09 o
  10   0   2       13.09       13.21     10.10 o
  11   0   2        1.39       23.21     10.70 o
 -13   1   2        2.37        2.51      5.90 o
 -12   1   2        9.72       19.95      8.83 o
 -11   1   2        0.10        4.10     23.72 o
 -10   1   2       58.39       67.47     12.46 o
  -9   1   2       15.23       12.16      7.79 o
  -8   1   2       31.32       28.84      7.46 o
  -7   1   2      223.97      221.50     34.84 o
  -6   1   2     3775.26     4187.45    109.01 o
  -5   1   2        1.53       13.32     20.02 o
  -4   1   2      982.76      970.88     60.55 o
  -3   1   2     6159.80     5847.82    104.98 o
  -2   1   2       20.30        6.29      6.49 o
  -1   1   2    21708.59    21274.05    210.04 o
   0   1   2    13351.77    11761.05    149.50 o
   1   1   2        3.00       -2.12      5.66 o
   2   1   2      195.30      130.62     13.17 o
   3   1   2       67.82       48.04     12.24 o
   4   1   2      730.46      680.46     40.29 o
   5   1   2        0.33      -15.89     15.89 o
   6   1   2      223.74      232.12     18.47 o
   7   1   2       65.95       62.34      9.10 o
   8   1   2        8.97        4.14      7.97 o
   9   1   2      309.70      374.21     24.22 o
  10   1   2      127.82      149.64     15.08 o
  11   1   2        4.06        5.38      7.69 o
 -13   2   2       47.95       63.85     16.65 o
 -12   2   2       13.68       -2.03      8.02 o
 -11   2   2        0.09       18.06     12.86 o
 -10   2   2        5.04       10.74      8.47 o
  -9   2   2      347.50      376.61     22.13 o
  -8   2   2      192.42      170.57     13.95 o
  -7   2   2      153.74      194.60     44.31 o
  -6   2   2       22.61       52.53     13.93 o
  -5   2   2     7487.50     8536.88    315.08 o
  -4   2   2      674.68      740.43     49.26 o
  -3   2   2     4244.73     4089.88    130.89 o
  -2   2   2    19087.45    17846.91    224.54 o
  -1   2   2     2385.34     2189.09     70.59 o
   0   2   2       33.59        5.29      7.36 o
   1   2   2     2629.92     2696.45     67.97 o
   2   2   2       11.75        6.71     16.71 o
   3   2   2       49.26       27.96     16.76 o
   4   2   2      710.61      728.62     65.59 o
   5   2   2        0.52        8.27     13.59 o
   6   2   2      310.47      315.97     20.22 o
   7   2   2       47.22       44.59      8.17 o
   8   2   2       31.29       30.97      7.75 o
   9   2   2        0.13       11.63      6.50 o
  10   2   2        0.99       10.07      6.06 o
  11   2   2        3.83       -1.65      8.41 o
 -13   3   2      123.77      124.67     24.17 o
 -12   3   2       24.24       25.08      8.50 o
 -11   3   2       26.97       33.81     12.03 o
 -10   3   2        9.30       21.60      8.84 o
  -9   3   2     1012.76     1063.34     36.55 o
  -8   3   2        2.44        1.88      5.97 o
  -7   3   2      460.14      517.57     27.62 o
  -6   3   2      289.02      271.32     42.84 o
  -5   3   2       92.51       82.23     37.66 o
  -4   3   2     1753.53     1825.07     70.38 o
  -3   3   2     5540.87     5635.04    119.78 o
  -2   3   2      394.77      417.47     28.93 o
  -1   3   2       45.40       37.10      9.46 o
   0   3   2    17799.06    17660.38    173.62 o
   1   3   2      415.32      473.95     33.60 o
   2   3   2       11.68        6.00      6.82 o
   3   3   2      679.04      585.21     35.24 o
   4   3   2      240.42      203.64     39.49 o
   5   3   2      126.67      133.45     46.08 o
   6   3   2        2.72       13.36      7.14 o
   7   3   2       16.51       29.72     11.22 o
   8   3   2       23.03       10.16      9.42 o
   9   3   2       66.69       91.15     14.42 o
  10   3   2       82.85       76.91     14.33 o
  11   3   2       17.66       13.74      9.72 o
 -13   4   2        4.83       12.44     10.62 o
 -12   4   2        1.09       -0.06     12.74 o
 -11   4   2       16.14       23.36     10.21 o
 -10   4   2      176.47      198.05     19.22 o
  -9   4   2        0.16        8.76      7.01 o
  -8   4   2       37.94       47.38     10.84 o
  -7   4   2        6.13       13.45      6.85 o
  -6   4   2       38.01       20.54     29.07 o
  -5   4   2      800.08      821.17     69.81 o
  -4   4   2      149.80      152.73     19.06 o
  -3   4   2       29.57       23.17      9.02 o
  -2   4   2      251.32      290.97     29.81 o
  -1   4   2    11882.84    12342.35    161.20 o
   0   4   2     2496.08     2802.20     75.82 o
   1   4   2     2142.64     1976.88     71.84 o
   2   4   2       47.83       44.41      9.87 o
   3   4   2      351.45      343.83     64.86 o
   4   4   2        3.40       -3.60     17.81 o
   5   4   2      692.66      689.78     76.77 o
   6   4   2        0.53        6.45      6.29 o
   7   4   2      434.63      443.20     24.53 o
   8   4   2       96.88       70.72     13.28 o
   9   4   2       15.18       23.27      8.53 o
  10   4   2       12.21       16.96      7.48 o
  11   4   2       11.79       24.07      9.16 o
 -13   5   2        0.65        5.61      6.99 o
 -12   5   2        0.21        7.28      9.68 o
 -11   5   2       90.41       89.65     15.02 o
 -10   5   2        6.22        8.14     11.55 o
  -9   5   2      255.49      256.26     20.40 o
  -8   5   2      845.01      895.64     42.10 o
  -7   5   2        0.32        3.19     10.44 o
  -6   5   2      340.32      370.10     84.44 o
  -5   5   2       17.76       45.49     20.42 o
  -4   5   2      478.31      530.54     57.35 o
  -3   5   2      106.35      130.78     21.53 o
  -2   5   2     2479.48     2457.48     93.69 o
  -1   5   2     4716.15     4798.73    133.41 o
   0   5   2      636.01      772.23     79.55 o
   1   5   2     2909.42     2742.51    156.34 o
   2   5   2     1520.20     1420.11    124.57 o
   3   5   2      271.08      313.93     65.46 o
   4   5   2      143.05      175.71     52.56 o
   5   5   2      704.00      766.27     53.28 o
   6   5   2       55.64       41.23      8.61 o
   7   5   2       96.13       98.30     11.67 o
   8   5   2       47.87       52.40     14.06 o
   9   5   2       46.97       46.63     11.04 o
  10   5   2        0.12       10.88      9.09 o
  11   5   2       16.27        8.15     10.77 o
 -13   6   2       16.18       12.66      8.44 o
 -12   6   2       20.56       30.35     13.20 o
 -11   6   2       50.80       55.78     14.66 o
 -10   6   2      212.25      215.05     23.36 o
  -9   6   2       63.72       86.44     15.85 o
  -8   6   2        2.96       19.54      9.35 o
  -7   6   2      298.14      301.93     22.95 o
  -6   6   2      348.81      414.56     95.33 o
  -5   6   2      332.93      293.94     77.17 o
  -4   6   2     1164.47     1166.93     89.31 o
  -3   6   2     4737.96     4581.41    107.95 o
  -2   6   2      208.44      196.57     54.08 o
  -1   6   2       77.61       41.21     16.66 o
   0   6   2       10.82       -8.82     16.92 o
   1   6   2      265.57      285.81     29.24 o
   2   6   2      622.14      553.86     84.28 o
   3   6   2       70.09      103.24     44.49 o
   4   6   2       30.24       29.15     22.16 o
   5   6   2      308.92      326.30     26.47 o
   6   6   2      808.54      750.83     28.91 o
   7   6   2      196.61      205.86     17.39 o
   8   6   2      217.50      201.04     20.34 o
   9   6   2       12.12       13.98      9.11 o
  10   6   2       25.29       13.86      9.36 o
  11   6   2       10.54        3.66      9.07 o
 -12   7   2       40.97       37.35     17.04 o
 -11   7   2        2.54        5.08     11.03 o
 -10   7   2       22.11       19.68     12.41 o
  -9   7   2        0.26        7.11     13.99 o
  -8   7   2      553.38      614.41     35.78 o
  -7   7   2        0.12        2.24      5.42 o
  -6   7   2      453.80      551.28     84.42 o
  -5   7   2      817.38      732.32    123.12 o
  -4   7   2        9.01      -15.85     28.52 o
  -3   7   2      906.87      820.48    111.08 o
  -2   7   2      206.79      214.74     30.78 o
  -1   7   2      856.49      819.53     58.41 o
   0   7   2      155.93      220.85     33.36 o
   1   7   2      897.08      822.42     52.89 o
   2   7   2     1695.52     1722.43    153.83 o
   3   7   2      440.41      423.92     87.85 o
   4   7   2      418.22      395.28     86.17 o
   5   7   2       70.44       81.74     14.57 o
   6   7   2      196.28      167.61     14.01 o
   7   7   2      168.27      210.03     16.99 o
   8   7   2      107.01      112.18     16.66 o
   9   7   2       45.75       67.83     14.51 o
  10   7   2        0.04        1.06      7.33 o
  11   7   2      109.21       79.46     18.31 o
 -12   8   2        0.12        5.58      5.89 o
 -11   8   2        9.26        1.17      8.61 o
 -10   8   2        0.61        4.32     12.63 o
  -9   8   2        1.95        0.20     10.99 o
  -8   8   2       22.87       23.78      9.49 o
  -7   8   2      128.06      126.82     19.99 o
  -6   8   2       35.01       29.05      9.04 o
  -5   8   2        5.96       58.07     45.42 o
  -4   8   2        2.60      -32.82     32.82 o
  -3   8   2      277.61      168.68     63.10 o
  -2   8   2     1172.61     1287.21     76.70 o
  -1   8   2      553.37      736.60     60.24 o
   0   8   2      477.08      495.07     54.01 o
   1   8   2      124.28      128.04     47.44 o
   2   8   2        0.41      -31.87     31.87 o
   3   8   2       32.54        5.29     21.70 o
   4   8   2       19.80       29.16      9.48 o
   5   8   2       30.80       11.62      8.79 o
   6   8   2      411.58      403.15     35.85 o
   7   8   2      130.96      152.76     23.95 o
   8   8   2       12.50       18.13     19.83 o
   9   8   2       68.63       47.01     40.96 o
  10   8   2       35.61       25.71     10.17 o
  11   8   2        1.88       -2.51      9.14 o
 -12   9   2       19.38       13.00      9.02 o
 -11   9   2        4.90       14.23      8.26 o
 -10   9   2       12.13       35.23     16.13 o
  -9   9   2       11.57        6.01     10.58 o
  -8   9   2      124.37      146.59     18.98 o
  -7   9   2       44.16       38.83     14.06 o
  -6   9   2       23.82       45.25     13.32 o
  -5   9   2       54.53       83.11     14.55 o
  -4   9   2      139.38       53.02     36.81 o
  -3   9   2      676.92      697.40    110.48 o
  -2   9   2      101.30      135.50     46.38 o
  -1   9   2       30.10       41.12     14.32 o
   0   9   2      226.09      400.86     47.28 o
   1   9   2      123.24      132.59     44.92 o
   2   9   2      186.86      196.80     62.41 o
   3   9   2        3.67        9.55      6.18 o
   4   9   2      128.13      100.08     17.05 o
   5   9   2       44.48       36.90     13.88 o
   6   9   2      585.90      640.01     42.48 o
   7   9   2       42.68       19.61     27.82 o
   8   9   2        0.35       23.21     14.59 o
   9   9   2       24.69        9.66     11.33 o
  10   9   2       68.16       53.46     14.60 o
 -11  10   2       29.26       37.30     10.10 o
 -10  10   2       13.91       24.38     10.61 o
  -9  10   2       71.17       53.26     12.90 o
  -8  10   2        5.52        7.47      9.59 o
  -7  10   2       63.00      111.79     18.31 o
  -6  10   2      116.55       79.85     22.60 o
  -5  10   2       12.49        7.24      7.95 o
  -4  10   2     1210.17     1193.50     37.46 o
  -3  10   2       31.96       22.67      9.54 o
  -2  10   2       97.06       86.92     37.76 o
  -1  10   2     1030.43     1104.78     80.91 o
   0  10   2       74.51       21.71     25.90 o
   1  10   2       46.49       56.76     37.78 o
   2  10   2      135.56      148.71     18.44 o
   3  10   2       11.05        8.05      8.21 o
   4  10   2        8.17       33.55     11.35 o
   5  10   2      568.62      606.29     41.01 o
   6  10   2      166.44      180.91     24.82 o
   7  10   2       82.69       79.02     18.50 o
   8  10   2        1.18       18.16     33.14 o
   9  10   2       51.72       47.15     16.05 o
  10  10   2       12.55        7.21     10.25 o
 -11  11   2       71.37       48.02     18.49 o
 -10  11   2        0.08       10.49      8.27 o
  -9  11   2        9.57        0.70      7.77 o
  -8  11   2      141.89      184.56     19.59 o
  -7  11   2       65.50       81.16     19.45 o
  -6  11   2      212.24      178.96     23.74 o
  -5  11   2       41.88       31.32     10.62 o
  -4  11   2      116.99      123.85     13.87 o
  -3  11   2       94.03      101.78     11.15 o
  -2  11   2     1047.68     1173.47     42.03 o
  -1  11   2       10.91        3.33      5.41 o
   0  11   2        0.71        4.09      6.07 o
   1  11   2       13.39        9.73      5.63 o
   2  11   2       21.19       10.64      5.35 o
   3  11   2       74.54       86.32     11.54 o
   4  11   2       10.33       20.66     13.14 o
   5  11   2       60.08       60.81     14.70 o
   6  11   2       29.81       22.89     14.69 o
   7  11   2        6.49        9.27     19.63 o
   8  11   2       37.36       46.47     14.73 o
   9  11   2       17.04       28.95     16.64 o
  10  11   2       11.10       14.97      7.38 o
 -11  12   2        9.49      -10.17     13.57 o
 -10  12   2       40.25       13.88     19.16 o
  -9  12   2      203.63      176.70     61.86 o
  -8  12   2       65.97       62.43     19.49 o
  -7  12   2       28.53       38.59     15.86 o
  -6  12   2       65.36       49.71     13.46 o
  -5  12   2       26.83       10.25      8.56 o
  -4  12   2       14.21       20.49      8.77 o
  -3  12   2      234.79      236.08     17.77 o
  -2  12   2        0.57       -1.57      4.85 o
  -1  12   2       56.25       69.42     10.70 o
   0  12   2        1.32        0.74     10.32 o
   1  12   2       10.14        7.94      5.70 o
   2  12   2        0.43        1.25      5.44 o
   3  12   2       10.57       20.67      6.83 o
   4  12   2      114.69      127.68     20.53 o
   5  12   2        0.70       -1.03     39.34 o
   6  12   2        9.18       21.57     12.10 o
   7  12   2        3.12        6.52     10.78 o
   8  12   2        1.77       24.89     12.91 o
   9  12   2       12.90        7.90      7.32 o
 -10  13   2        5.34       18.65      8.82 o
  -9  13   2       17.51       11.02     12.88 o
  -8  13   2       34.44       37.98     14.13 o
  -7  13   2      142.00      145.18     25.50 o
  -6  13   2       65.58       72.87     17.89 o
  -5  13   2       49.12       30.69     13.09 o
  -4  13   2       10.34       16.88     10.58 o
  -3  13   2       11.97       17.38      6.27 o
  -2  13   2       67.32       61.08     11.69 o
  -1  13   2       36.63       24.86      9.29 o
   0  13   2      130.87      121.02     15.40 o
   1  13   2       85.97       71.45     12.86 o
   2  13   2      195.75      152.05     18.38 o
   3  13   2       25.65       16.79      6.40 o
   4  13   2      135.69      151.50     22.78 o
   5  13   2        0.01      -10.29     12.40 o
   6  13   2        2.84       -0.18     12.63 o
   7  13   2       20.06       45.62     15.12 o
   8  13   2       30.43       23.29     11.30 o
   9  13   2        4.24       32.22     17.47 o
 -10  14   2       25.32      -16.29     16.29 o
  -9  14   2        0.01       -0.87     10.97 o
  -8  14   2       13.26        8.77     11.45 o
  -7  14   2      121.26      144.54     28.60 o
  -6  14   2       18.72        8.30     10.31 o
  -5  14   2       10.08       -9.00      9.00 o
  -4  14   2       39.53       63.02     12.29 o
  -3  14   2      104.24      113.53     14.03 o
  -2  14   2       17.69       17.81     11.08 o
  -1  14   2       33.48       41.08     11.10 o
   0  14   2       62.58       54.22     11.52 o
   1  14   2        9.96        9.59      7.42 o
   2  14   2      183.78      173.19     21.87 o
   3  14   2       82.62       99.92     16.84 o
   4  14   2       13.47       34.52     14.46 o
   5  14   2       13.59       27.48     12.50 o
   6  14   2        0.07       -4.19      8.60 o
   7  14   2       18.12       27.85      9.79 o
   8  14   2        1.14       18.45      8.38 o
  -9  15   2        2.79        2.35     10.59 o
  -8  15   2        6.31       16.91     16.78 o
  -7  15   2        6.12       12.10      9.68 o
  -6  15   2       42.10       56.51     15.92 o
  -5  15   2        0.05        5.12     11.81 o
  -4  15   2        5.86        7.97      7.47 o
  -3  15   2       20.66       18.71     14.32 o
  -2  15   2        3.57        6.26      7.25 o
  -1  15   2       92.99      101.58     15.64 o
   0  15   2      212.32      220.51     22.66 o
   1  15   2       58.12       94.62     15.11 o
   2  15   2       47.37       56.44     12.98 o
   3  15   2        8.25        7.23      9.09 o
   4  15   2       40.01       29.84     19.71 o
   5  15   2        2.27       10.97     14.11 o
   6  15   2        0.04        4.43     12.34 o
   7  15   2        0.92       45.98     20.07 o
   8  15   2        0.10       -4.20      9.32 o
  -8  16   2        0.09       -6.95     10.57 o
  -7  16   2        8.20       17.58      9.93 o
  -6  16   2       21.45       44.36     14.57 o
  -5  16   2        8.96        9.05      6.64 o
  -4  16   2        3.57       -6.72      6.72 o
  -3  16   2        0.25        0.99      7.82 o
  -2  16   2        0.21       -2.11      8.02 o
  -1  16   2       14.92       -9.20      9.36 o
   0  16   2        3.43       -8.07      8.07 o
   1  16   2        0.46        7.51      8.83 o
   2  16   2        1.54        8.18      7.92 o
   3  16   2        3.91       11.23      9.83 o
   4  16   2        2.75      -12.75     13.95 o
   5  16   2       15.15        9.18     11.02 o
   6  16   2        3.25       35.49     16.58 o
   7  16   2        8.36       17.98      9.99 o
  -7  17   2        4.26      -11.07     11.07 o
  -6  17   2        0.90       20.64      9.28 o
  -5  17   2       13.21       37.38     13.31 o
  -4  17   2        1.06       -7.29      7.29 o
  -3  17   2        0.01       -5.81     11.39 o
  -2  17   2       20.87       29.02      9.44 o
  -1  17   2       22.08       42.27      9.12 o
   0  17   2        9.86        3.11      8.19 o
   1  17   2      108.43       99.43     15.26 o
   2  17   2        0.24        4.00      7.89 o
   3  17   2        0.02       -1.50     10.68 o
   4  17   2        1.03       17.08     13.46 o
   5  17   2        5.61       32.99     15.36 o
   6  17   2        7.46       18.04     14.04 o
  -6  18   2        3.83        1.88      9.08 o
  -5  18   2       50.64       42.32     21.13 o
  -4  18   2        7.13       13.81     13.77 o
  -3  18   2        3.59        4.30      8.32 o
  -2  18   2        1.37      -11.65     11.65 o
  -1  18   2       11.92        0.36      8.35 o
   0  18   2       16.50       22.17      8.24 o
   1  18   2       18.28       13.40      7.25 o
   2  18   2        7.68       18.33     13.24 o
   3  18   2        0.47       -9.61     13.42 o
   4  18   2        9.88       -7.55      9.85 o
   5  18   2       15.83       18.12     10.18 o
  -5  19   2        5.57       16.16     12.09 o
  -4  19   2        3.41        7.15      9.38 o
  -3  19   2        0.13       15.57     10.43 o
  -2  19   2        0.02       -6.24      9.52 o
  -1  19   2        1.43        4.38      7.47 o
   0  19   2        1.82        3.10      7.71 o
   1  19   2        0.04        0.45     10.91 o
   2  19   2        0.15      -10.83     13.41 o
   3  19   2        1.56        7.50     11.43 o
   4  19   2        0.07        1.00      8.51 o
  -4  20   2        9.23       -9.33      9.33 o
  -3  20   2        2.78       -5.31     10.18 o
  -2  20   2        5.02       16.98     12.44 o
  -1  20   2        0.08       -0.74      9.57 o
   0  20   2        7.72      -13.91     14.48 o
   1  20   2        2.00      -11.49     11.49 o
   2  20   2        0.46        0.70      7.68 o
 -13   1   3       10.16        3.54      6.87 o
 -12   1   3       26.01       36.90     10.52 o
 -11   1   3       58.84       54.63     15.86 o
 -10   1   3       55.62       82.10     18.41 o
  -9   1   3      108.51      105.98     13.78 o
  -8   1   3       21.44       19.07      6.67 o
  -7   1   3      236.57      247.06     35.99 o
  -6   1   3     2869.26     3007.42    142.42 o
  -5   1   3      188.27      156.68     24.07 o
  -4   1   3       93.05       78.33     16.50 o
  -3   1   3     1496.46     1413.63     52.57 o
  -2   1   3     3493.80     3324.03    126.19 o
  -1   1   3      129.11      159.44     23.91 o
   0   1   3      232.15      152.83     15.01 o
   1   1   3      106.80       71.94     13.43 o
   2   1   3       36.54       36.85     12.66 o
   3   1   3     7899.74     8162.75    137.44 o
   4   1   3      660.98      598.35     45.94 o
   5   1   3      118.49      130.11     20.37 o
   6   1   3     1195.49     1217.60     36.91 o
   7   1   3      342.45      390.61     23.96 o
   8   1   3        1.28       11.87     14.51 o
   9   1   3       20.80       14.23      9.09 o
  10   1   3        1.28       -2.57      7.34 o
  11   1   3        0.04        0.24     10.51 o
 -13   2   3       32.74       47.24     17.68 o
 -12   2   3      100.47      135.95     20.53 o
 -11   2   3       13.21       13.48      9.74 o
 -10   2   3        1.59       -1.60     11.28 o
  -9   2   3      192.77      208.12     18.28 o
  -8   2   3        1.30        3.30      6.31 o
  -7   2   3     1062.32     1051.35     93.78 o
  -6   2   3     1562.42     1818.82    159.07 o
  -5   2   3     3901.61     3894.02    173.31 o
  -4   2   3     3438.97     3245.42    117.49 o
  -3   2   3     2373.10     2531.89    115.17 o
  -2   2   3       75.42       24.87     11.91 o
  -1   2   3     7799.08     7028.24    148.40 o
   0   2   3      183.12      149.51     22.32 o
   1   2   3      600.92      626.52     35.75 o
   2   2   3     5497.93     5395.98    115.75 o
   3   2   3       12.36       20.46      9.56 o
   4   2   3     1757.52     1999.12    112.64 o
   5   2   3     2329.95     2396.83     62.26 o
   6   2   3      201.64      214.09     19.71 o
   7   2   3      206.31      217.74     21.09 o
   8   2   3      310.78      318.28     27.04 o
   9   2   3        5.68       -9.03      9.40 o
  10   2   3       16.10       17.04      8.48 o
  11   2   3        7.22       13.08      6.81 o
 -13   3   3        0.28       -3.48      9.22 o
 -12   3   3        0.77        5.71     12.00 o
 -11   3   3        0.55        1.75      8.76 o
 -10   3   3       11.06        5.14     13.20 o
  -9   3   3      178.14      193.99     17.82 o
  -8   3   3       29.38       46.23      9.62 o
  -7   3   3        3.63      -23.64     23.64 o
  -6   3   3      347.33      399.63     66.68 o
  -5   3   3     2653.40     3036.27    142.25 o
  -4   3   3       93.30       36.58     15.61 o
  -3   3   3      191.47      133.62     23.68 o
  -2   3   3     4256.65     4050.77    120.01 o
  -1   3   3     1843.35     1637.74     63.09 o
   0   3   3      330.23      230.54     24.03 o
   1   3   3      745.51      993.65     47.12 o
   2   3   3       19.65       48.66     15.38 o
   3   3   3       98.46      118.27     30.85 o
   4   3   3      686.13      695.46     70.08 o
   5   3   3       16.49       22.72      6.79 o
   6   3   3       12.33       21.12      8.10 o
   7   3   3      316.76      305.71     24.27 o
   8   3   3        4.62       11.74      8.44 o
   9   3   3        0.43       21.55     10.77 o
  10   3   3       11.21        3.20      7.69 o
  11   3   3       10.94       -4.64      6.15 o
 -13   4   3       29.04       16.05     14.12 o
 -12   4   3        2.24        4.27     10.22 o
 -11   4   3       45.80       50.07     12.77 o
 -10   4   3      100.36      112.20     18.12 o
  -9   4   3       30.89       31.18     14.03 o
  -8   4   3     1363.59     1472.34     45.77 o
  -7   4   3       12.50       15.41      9.03 o
  -6   4   3     2605.91     2815.01    144.60 o
  -5   4   3      287.75      254.27     53.49 o
  -4   4   3       10.21        1.36      9.38 o
  -3   4   3       29.66       10.42     11.62 o
  -2   4   3      526.03      410.77     34.81 o
  -1   4   3        1.90       12.93     11.85 o
   0   4   3     3446.89     3191.39     90.32 o
   1   4   3      875.39      841.68     55.12 o
   2   4   3      532.95      540.77     42.46 o
   3   4   3      317.51      376.43     73.42 o
   4   4   3      518.45      467.60     62.28 o
   5   4   3       60.61       64.66     11.32 o
   6   4   3       37.65       45.12      8.75 o
   7   4   3        9.75       20.77     10.04 o
   8   4   3      102.11      103.06     14.25 o
   9   4   3       82.12       85.26     13.58 o
  10   4   3        8.49       15.93      6.82 o
  11   4   3       38.27       46.69     14.17 o
 -13   5   3        0.04       -1.49      7.61 o
 -12   5   3       14.11       12.30     14.00 o
 -11   5   3        1.98        8.90     12.12 o
 -10   5   3      435.32      412.78     33.37 o
  -9   5   3        1.18       -2.70      6.76 o
  -8   5   3        0.24        3.05      7.77 o
  -7   5   3      440.85      449.21     23.51 o
  -6   5   3      465.69      472.50     62.11 o
  -5   5   3     1108.67     1217.33    128.61 o
  -4   5   3      133.92      109.76     21.20 o
  -3   5   3      823.34      901.42     61.55 o
  -2   5   3     2293.48     2260.76    102.00 o
  -1   5   3     1630.88     1646.16     70.14 o
   0   5   3      535.46      457.82     37.39 o
   1   5   3        1.36       -1.80      8.63 o
   2   5   3     1476.51     1497.23    137.91 o
   3   5   3       40.07       -8.03     27.28 o
   4   5   3       48.90       32.58     40.24 o
   5   5   3      130.56      136.13     13.38 o
   6   5   3      195.28      199.29     15.41 o
   7   5   3       29.53       47.40      9.74 o
   8   5   3        0.92       19.41      9.00 o
   9   5   3       34.39       35.09     13.28 o
  10   5   3       13.24       10.65      8.87 o
 -13   6   3        9.50       12.75      6.92 o
 -12   6   3        5.28        8.51      9.27 o
 -11   6   3       99.84      110.57     22.97 o
 -10   6   3        4.29        4.38     12.50 o
  -9   6   3      269.66      287.48     24.17 o
  -8   6   3      387.12      418.67     27.86 o
  -7   6   3       14.40       25.65      9.18 o
  -6   6   3        1.62        1.78     20.15 o
  -5   6   3      285.61      247.66     47.27 o
  -4   6   3      401.14      432.55     80.73 o
  -3   6   3        4.15       -3.28     14.10 o
  -2   6   3      255.82      301.03     39.37 o
  -1   6   3        3.64        9.95     16.49 o
   0   6   3     2419.94     2475.84    159.24 o
   1   6   3       20.99       -0.14     22.90 o
   2   6   3       12.20       31.55     30.31 o
   3   6   3      573.70      628.99    100.17 o
   4   6   3        0.62       11.99      8.60 o
   5   6   3      703.51      644.52     25.68 o
   6   6   3      757.96      804.57     30.75 o
   7   6   3       76.98       91.22     13.28 o
   8   6   3       27.58       37.56     10.45 o
   9   6   3       18.65       15.26      7.78 o
  10   6   3        0.45       -0.30      7.62 o
 -12   7   3        0.83       13.08     12.96 o
 -11   7   3       16.44        6.86      9.61 o
 -10   7   3      137.06      128.84     25.45 o
  -9   7   3      721.37      774.44     56.24 o
  -8   7   3        0.09       25.14     16.84 o
  -7   7   3      113.70      129.46     17.89 o
  -6   7   3        0.11        2.78     12.45 o
  -5   7   3      304.53      313.79     55.40 o
  -4   7   3       12.72       25.14     22.22 o
  -3   7   3       19.43       21.11     21.28 o
  -2   7   3      431.60      500.46     55.77 o
  -1   7   3     1790.40     2123.90    143.48 o
   0   7   3     2134.60     2403.47    165.46 o
   1   7   3      406.27      494.32     83.68 o
   2   7   3      157.75      162.81     52.21 o
   3   7   3      408.04      490.13     96.50 o
   4   7   3        7.97       26.93     12.99 o
   5   7   3        3.57        4.68     13.66 o
   6   7   3      478.62      469.40     30.27 o
   7   7   3      137.78      146.47     15.01 o
   8   7   3       35.49       40.28      9.20 o
   9   7   3        2.41       14.11      9.39 o
  10   7   3       20.13        8.58      6.82 o
 -12   8   3        2.26        8.03      7.95 o
 -11   8   3        3.74       17.17      8.84 o
 -10   8   3        1.23        4.11     10.54 o
  -9   8   3       15.22       12.78     24.95 o
  -8   8   3      191.67      217.29     24.15 o
  -7   8   3       47.27       15.47     22.19 o
  -6   8   3        8.42       15.30      8.13 o
  -5   8   3      253.93      304.18     85.51 o
  -4   8   3      976.95     1104.34    148.21 o
  -3   8   3      252.38      198.94     33.78 o
  -2   8   3       62.72       37.17     11.40 o
  -1   8   3      794.87      783.71     64.61 o
   0   8   3      181.16      156.66     30.18 o
   1   8   3     1372.99     1541.69    150.28 o
   2   8   3      371.89      413.69     88.13 o
   3   8   3        0.62        3.58      7.35 o
   4   8   3       43.87       77.45     15.40 o
   5   8   3      325.53      376.99     25.40 o
   6   8   3      395.45      391.18     25.70 o
   7   8   3        0.16       15.53     13.26 o
   8   8   3      109.74      129.50     20.86 o
   9   8   3       25.85       35.18     14.68 o
  10   8   3        1.76       -2.94     12.28 o
 -12   9   3        0.41       -6.67      6.67 o
 -11   9   3       44.45       20.52      8.79 o
 -10   9   3       35.02       27.76     12.93 o
  -9   9   3      101.06      112.16     21.36 o
  -8   9   3       93.38      106.33     16.99 o
  -7   9   3       53.59       89.36     20.51 o
  -6   9   3       53.41       34.82      9.11 o
  -5   9   3       40.08       61.76     11.17 o
  -4   9   3      106.76      126.25     55.71 o
  -3   9   3       23.61        2.54     28.30 o
  -2   9   3      486.32      496.05     56.64 o
  -1   9   3      330.29      314.63     43.64 o
   0   9   3      973.12     1246.12    133.31 o
   1   9   3      992.80      963.61    126.90 o
   2   9   3       19.81       28.58     15.73 o
   3   9   3       60.54       48.54     10.31 o
   4   9   3       62.28       64.97     21.52 o
   5   9   3        0.69       -8.49     16.93 o
   6   9   3       22.19       11.42      9.65 o
   7   9   3       15.36        6.34     19.68 o
   8   9   3       16.16       27.99     14.92 o
   9   9   3       27.63       47.07     14.48 o
  10   9   3       35.78       13.46      9.66 o
 -12  10   3        3.02       10.96      8.81 o
 -11  10   3       46.89       34.49     11.94 o
 -10  10   3        4.46        4.99      8.86 o
  -9  10   3       17.62       20.51     13.16 o
  -8  10   3       34.45       36.41     19.87 o
  -7  10   3       25.22       15.90     17.67 o
  -6  10   3      275.70      264.23     39.43 o
  -5  10   3      141.86      165.89     20.85 o
  -4  10   3      170.90      154.45     13.49 o
  -3  10   3      619.79      741.00     40.71 o
  -2  10   3       18.42       25.38     10.45 o
  -1  10   3      135.56      170.69     36.34 o
   0  10   3      134.89      134.52     23.02 o
   1  10   3       97.61      122.37     17.48 o
   2  10   3       17.53       22.14      7.91 o
   3  10   3        6.15        6.12      7.16 o
   4  10   3       48.15       58.30     14.93 o
   5  10   3      365.79      389.03     34.15 o
   6  10   3      365.87      381.30     36.61 o
   7  10   3        9.89        9.85     16.31 o
   8  10   3       24.10        2.42     14.75 o
   9  10   3        0.29       -9.49      9.49 o
 -11  11   3       21.02       14.94     14.38 o
 -10  11   3      102.15       56.83     18.91 o
  -9  11   3       59.59       45.50     18.54 o
  -8  11   3        9.97       29.93     15.69 o
  -7  11   3        6.26       10.83     18.95 o
  -6  11   3      178.50      207.00     26.17 o
  -5  11   3      228.88      239.14     21.83 o
  -4  11   3       16.94       21.25     11.85 o
  -3  11   3       11.88        7.51      6.73 o
  -2  11   3       16.09       27.34      7.58 o
  -1  11   3     2012.67     2261.67     49.69 o
   0  11   3       97.30      116.68     13.82 o
   1  11   3       19.46       31.86     10.78 o
   2  11   3      224.12      217.26     19.49 o
   3  11   3       86.77       87.80     13.64 o
   4  11   3       73.49       81.84     16.41 o
   5  11   3        3.03      -17.77     17.77 o
   6  11   3       69.81       72.68     16.26 o
   7  11   3       52.71       48.53     14.32 o
   8  11   3        0.02        3.74      8.29 o
   9  11   3        8.04       11.91      8.41 o
 -11  12   3        6.55       -8.55      8.56 o
 -10  12   3       21.89       43.62     16.02 o
  -9  12   3        3.99       13.50     23.93 o
  -8  12   3        9.79       31.85     19.98 o
  -7  12   3        2.67        8.74      9.91 o
  -6  12   3       14.17       14.08     10.94 o
  -5  12   3        1.75       -3.23      7.31 o
  -4  12   3        0.47        2.12      7.44 o
  -3  12   3       52.76       57.99     11.90 o
  -2  12   3       36.27       23.08      8.71 o
  -1  12   3        7.01        1.96      6.21 o
   0  12   3      253.87      282.03     19.19 o
   1  12   3       14.13       14.90      8.78 o
   2  12   3       79.43       60.45     12.14 o
   3  12   3        2.76        8.02      6.45 o
   4  12   3      126.63      153.26     23.44 o
   5  12   3        0.11      -10.49     10.49 o
   6  12   3       38.40       32.04     14.62 o
   7  12   3       22.91       45.53     14.92 o
   8  12   3        5.03        6.46      8.77 o
   9  12   3        3.01        1.41      5.75 o
 -10  13   3       21.61       18.78      9.29 o
  -9  13   3       11.49       19.66     12.66 o
  -8  13   3        8.60        5.88     18.28 o
  -7  13   3        5.49        5.21     10.39 o
  -6  13   3        8.62       24.80     14.54 o
  -5  13   3       13.22       14.02     19.53 o
  -4  13   3      216.55      274.48     28.78 o
  -3  13   3       45.47       39.34     10.15 o
  -2  13   3       10.30        5.96      6.00 o
  -1  13   3      165.34      149.85     15.98 o
   0  13   3        9.76       18.27     10.37 o
   1  13   3       64.29       66.50     18.25 o
   2  13   3       40.88       40.03     10.53 o
   3  13   3        1.61       -1.83      6.92 o
   4  13   3        1.48        5.01     23.13 o
   5  13   3       19.95       29.37      9.87 o
   6  13   3       12.26       14.24      9.83 o
   7  13   3        1.28        5.51     12.34 o
   8  13   3       20.30       12.13      9.62 o
 -10  14   3       14.71       23.81      9.74 o
  -9  14   3       63.04       35.23     12.61 o
  -8  14   3        0.72       -4.75     15.56 o
  -7  14   3       23.54       13.78     13.17 o
  -6  14   3        7.26        0.66      9.99 o
  -5  14   3       12.98       12.23     28.96 o
  -4  14   3       74.53       82.49     14.25 o
  -3  14   3       13.14       23.49      8.88 o
  -2  14   3      447.87      472.76     32.40 o
  -1  14   3       78.52       71.75     12.90 o
   0  14   3      314.19      352.91     27.53 o
   1  14   3       21.54       11.61     22.89 o
   2  14   3       11.00       20.24      9.08 o
   3  14   3      190.17      183.83     20.82 o
   4  14   3       18.99       29.23     17.59 o
   5  14   3       47.16       48.92     13.10 o
   6  14   3        8.97        2.90     18.32 o
   7  14   3        3.27       15.90      8.95 o
   8  14   3        5.95       16.41     15.74 o
  -9  15   3        0.26       12.13     10.80 o
  -8  15   3        5.30       21.24     18.79 o
  -7  15   3        4.15       18.82     10.19 o
  -6  15   3        3.01        6.85      9.44 o
  -5  15   3        7.65        6.95      6.90 o
  -4  15   3       10.80        6.47      8.62 o
  -3  15   3        6.71        5.51      7.90 o
  -2  15   3      276.38      302.88     26.49 o
  -1  15   3        3.68       -1.83      7.81 o
   0  15   3        0.08        7.58      8.61 o
   1  15   3      224.57      248.00     44.96 o
   2  15   3       10.75       10.64      9.87 o
   3  15   3       21.45       29.94     13.31 o
   4  15   3        1.93        7.59     10.43 o
   5  15   3        4.97      -10.87     10.87 o
   6  15   3       10.90       22.88      8.97 o
   7  15   3       33.12       46.00     13.67 o
  -8  16   3        8.60       -2.05     11.09 o
  -7  16   3        1.64        3.54     12.69 o
  -6  16   3       52.17       64.30     12.71 o
  -5  16   3       39.99       22.31     10.58 o
  -4  16   3       19.27       23.91     18.96 o
  -3  16   3       14.86        4.69      9.21 o
  -2  16   3       72.58       65.87     12.76 o
  -1  16   3       32.27       28.93     10.55 o
   0  16   3       12.42       25.39     10.40 o
   1  16   3        1.25       -9.87     10.22 o
   2  16   3        3.58        4.10     12.24 o
   3  16   3       31.21       30.78     19.12 o
   4  16   3        0.31      -15.03     15.03 o
   5  16   3        0.02        7.14     11.19 o
   6  16   3       43.98       60.16     18.40 o
  -8  17   3        0.03        7.75      8.21 o
  -7  17   3        1.28       -9.48     13.01 o
  -6  17   3        0.38       -1.01      7.80 o
  -5  17   3        1.30        0.56      8.50 o
  -4  17   3        0.45       -8.46      8.46 o
  -3  17   3       33.77       20.74      8.74 o
  -2  17   3       31.02       32.32     10.76 o
  -1  17   3        0.55       -5.22      7.50 o
   0  17   3        0.86       15.14      6.68 o
   1  17   3        0.03        3.54      8.51 o
   2  17   3       11.48       18.76     15.86 o
   3  17   3        0.36      -11.23     19.73 o
   4  17   3        0.40      -13.10     13.10 o
   5  17   3        4.40       19.30     14.17 o
   6  17   3        1.60       19.30     11.81 o
  -7  18   3        0.27       -6.95      6.95 o
  -6  18   3       19.00       23.77     15.52 o
  -5  18   3       35.43       30.00      9.02 o
  -4  18   3       16.52       13.08      9.10 o
  -3  18   3        5.88        3.76      7.60 o
  -2  18   3        3.22        1.44     24.05 o
  -1  18   3       20.74       16.14     15.71 o
   0  18   3        6.75        0.06      8.75 o
   1  18   3        5.03       10.27      8.97 o
   2  18   3        1.31       -1.70     11.38 o
   3  18   3        1.10        7.13     10.36 o
   4  18   3       32.66       13.29     10.42 o
   5  18   3        7.98       20.48     11.50 o
  -6  19   3        0.82        2.23      6.52 o
  -5  19   3        5.63       -0.18     10.25 o
  -4  19   3        2.83       16.66      9.08 o
  -3  19   3        2.44       -6.15      7.35 o
  -2  19   3        3.84       14.30     23.39 o
  -1  19   3        0.01        4.41      7.54 o
   0  19   3        3.48        3.18      7.50 o
   1  19   3        6.14       16.53     14.15 o
   2  19   3        4.59       -1.52     10.56 o
   3  19   3        0.14        0.16      8.55 o
  -4  20   3       11.35        1.43      7.07 o
  -3  20   3        0.09       13.59      9.96 o
  -2  20   3       33.36       21.61     23.01 o
  -1  20   3        0.07       -3.59      6.90 o
   0  20   3        0.24       -4.34      9.34 o
   1  20   3        1.76        3.61      7.11 o
 -13   0   4       30.86       25.41     14.53 o
 -12   0   4       23.84       42.08     18.45 o
 -11   0   4        1.24       10.76     20.55 o
 -10   0   4      114.81      116.11     29.89 o
  -9   0   4      163.85      235.32     38.91 o
  -8   0   4        2.28       -0.95      8.96 o
  -7   0   4      943.53     1070.00    129.18 o
  -6   0   4     3466.41     3516.69    203.57 o
  -5   0   4     2155.71     2241.57    109.66 o
  -4   0   4        2.02       19.88     15.18 o
  -3   0   4       22.71       52.71     13.95 o
  -2   0   4     5290.20     5033.75    202.63 o
  -1   0   4     2045.10     2025.92    125.02 o
   0   0   4     1229.10     1332.78    104.83 o
   1   0   4     1510.76     1954.81    133.62 o
   2   0   4     4056.34     4039.49    136.53 o
   3   0   4      478.97      521.60     54.71 o
   4   0   4       15.37       -0.75     16.80 o
   5   0   4     1072.41     1328.79     54.43 o
   6   0   4      263.31      264.85     26.78 o
   7   0   4       46.42       65.16     19.31 o
   8   0   4        8.04       -1.02     12.07 o
   9   0   4      111.25      164.59     31.05 o
  10   0   4        6.42        2.95     11.23 o
 -13   1   4       87.00      150.75     20.18 o
 -12   1   4       14.08       33.55     15.12 o
 -11   1   4        2.26       10.49     10.52 o
 -10   1   4       56.40       47.86     14.12 o
  -9   1   4      120.74      133.64     18.73 o
  -8   1   4       41.08       30.11      8.88 o
  -7   1   4      152.47      226.49     39.71 o
  -6   1   4      317.64      306.22     42.61 o
  -5   1   4      715.19      665.22     41.81 o
  -4   1   4      791.80      839.15     40.23 o
  -3   1   4      555.42      480.79     48.37 o
  -2   1   4       12.09       32.14     15.92 o
  -1   1   4        0.25        6.36     17.35 o
   0   1   4       25.31       54.82     11.22 o
   1   1   4     2414.76     2384.38     84.31 o
   2   1   4      349.39      323.04     33.35 o
   3   1   4        0.02       15.86     19.39 o
   4   1   4     1984.01     1782.55    116.74 o
   5   1   4      156.91      215.41     18.10 o
   6   1   4       36.41       42.76     10.08 o
   7   1   4       60.75       62.69     12.42 o
   8   1   4      184.11      208.99     21.42 o
   9   1   4        5.01       11.64     14.15 o
  10   1   4       42.83       47.99     13.24 o
 -13   2   4        2.75        6.37     11.66 o
 -12   2   4       14.45        7.00     20.71 o
 -11   2   4        3.02        7.35      9.17 o
 -10   2   4      145.55      151.83     24.45 o
  -9   2   4       22.94        8.34     11.20 o
  -8   2   4        5.12        8.13      6.56 o
  -7   2   4       23.06       71.06     43.62 o
  -6   2   4       90.07      102.97     26.13 o
  -5   2   4        8.09        6.19     13.68 o
  -4   2   4      343.62      388.70     46.12 o
  -3   2   4       13.81        3.62     11.74 o
  -2   2   4     1113.37     1075.11     68.17 o
  -1   2   4      872.46      769.22     62.48 o
   0   2   4      471.82      537.37     32.91 o
   1   2   4        7.05       15.92      7.89 o
   2   2   4      264.87      320.03     31.81 o
   3   2   4     1033.91     1373.23     69.68 o
   4   2   4        0.04        6.54     12.69 o
   5   2   4        9.70       10.18      6.74 o
   6   2   4        1.04        0.37      7.25 o
   7   2   4       86.31       52.68     14.14 o
   8   2   4       16.18       51.25     13.73 o
   9   2   4      107.09      117.17     15.87 o
  10   2   4        2.04        5.41     11.00 o
 -13   3   4        4.44        5.28     12.07 o
 -12   3   4       40.57       49.39     14.71 o
 -11   3   4      111.66      141.90     22.62 o
 -10   3   4       73.65       53.10     13.38 o
  -9   3   4       74.33       20.04     16.80 o
  -8   3   4       15.29       -4.05      5.93 o
  -7   3   4        8.39       42.13     25.59 o
  -6   3   4       18.26       20.65     25.81 o
  -5   3   4        0.73       -8.20     19.34 o
  -4   3   4        1.31       -4.94     12.92 o
  -3   3   4     1173.64     1110.92     75.48 o
  -2   3   4     9163.18     9421.59    207.90 o
  -1   3   4     5056.00     5107.15    151.49 o
   0   3   4     6193.66     6154.87    119.01 o
   1   3   4      288.18      351.79     32.23 o
   2   3   4      131.03      181.36     25.01 o
   3   3   4     1389.28     1378.28     96.68 o
   4   3   4      114.45      149.43     21.31 o
   5   3   4       14.76       -2.49     10.26 o
   6   3   4      164.18      177.11     18.48 o
   7   3   4      234.84      239.76     23.71 o
   8   3   4       10.98       17.23      9.66 o
   9   3   4       20.47       26.19     10.20 o
  10   3   4       25.31       32.32      9.19 o
 -13   4   4        0.97       -7.97      8.21 o
 -12   4   4        8.35       12.04     11.15 o
 -11   4   4      260.74      300.73     31.91 o
 -10   4   4      167.23      213.63     33.10 o
  -9   4   4      438.35      473.75     30.27 o
  -8   4   4        2.29        0.86      7.73 o
  -7   4   4      147.32      155.91     18.02 o
  -6   4   4      334.46      340.81     76.11 o
  -5   4   4       15.67       15.56     12.87 o
  -4   4   4       37.84       58.26     18.33 o
  -3   4   4      412.24      491.32     43.35 o
  -2   4   4     4067.25     4310.44    122.83 o
  -1   4   4        8.43        4.71      9.21 o
   0   4   4      377.29      491.30     39.18 o
   1   4   4     1520.90     1641.93     70.63 o
   2   4   4     1008.06     1098.57     71.25 o
   3   4   4     1961.30     2112.84    121.64 o
   4   4   4        1.62        9.91      8.12 o
   5   4   4        2.13        9.57     13.72 o
   6   4   4      362.48      340.06     24.85 o
   7   4   4       38.38       40.06     11.63 o
   8   4   4        7.26       12.80     10.56 o
   9   4   4        2.05       -0.27      7.14 o
  10   4   4        0.27       -2.56     12.50 o
 -13   5   4        1.37        7.65     14.89 o
 -12   5   4        0.31        5.08     10.43 o
 -11   5   4        5.72      -17.28     17.88 o
 -10   5   4       25.95        9.40      7.21 o
  -9   5   4       99.18      131.96     17.14 o
  -8   5   4        0.43       -0.64      7.08 o
  -7   5   4        2.92       10.53     11.42 o
  -6   5   4      133.41      136.81     52.19 o
  -5   5   4      423.10      510.91     93.63 o
  -4   5   4      142.06      174.53     31.07 o
  -3   5   4      167.00      172.79     27.88 o
  -2   5   4       27.51       20.05     11.94 o
  -1   5   4      940.62     1125.48     65.23 o
   0   5   4      853.13      844.62     54.45 o
   1   5   4      771.78      717.48     60.53 o
   2   5   4      695.87      692.00     99.13 o
   3   5   4      368.13      421.90     80.52 o
   4   5   4       31.44       23.75      8.06 o
   5   5   4      243.27      205.07     21.00 o
   6   5   4      375.87      413.22     27.82 o
   7   5   4       14.74       17.30      8.10 o
   8   5   4        3.39        5.53      7.99 o
   9   5   4       36.12       31.93      9.90 o
  10   5   4        4.60        7.47      6.72 o
 -13   6   4       28.58       24.42     13.23 o
 -12   6   4       20.95       41.00     16.85 o
 -11   6   4        6.11       -4.06      8.95 o
 -10   6   4        2.46       21.32     15.18 o
  -9   6   4      289.45      335.32     32.28 o
  -8   6   4       32.14       30.53     11.20 o
  -7   6   4      268.73      313.46     26.97 o
  -6   6   4      677.84      645.08     82.33 o
  -5   6   4      177.74      131.27     55.19 o
  -4   6   4      424.31      434.18     49.33 o
  -3   6   4      401.61      503.74     54.74 o
  -2   6   4        4.19       -6.00     16.43 o
  -1   6   4     7768.95     8287.46    157.72 o
   0   6   4      856.96      868.97     59.35 o
   1   6   4     2413.74     2301.54    109.47 o
   2   6   4       49.37       23.33     22.18 o
   3   6   4      337.58      289.89     33.13 o
   4   6   4       43.10       55.94     10.78 o
   5   6   4        0.11        4.40     15.91 o
   6   6   4       46.29       68.49     10.94 o
   7   6   4       39.39       52.62     12.48 o
   8   6   4      127.98      169.78     23.19 o
   9   6   4        0.94       -1.75     13.63 o
  10   6   4       53.74       58.73     21.07 o
 -13   7   4        3.18       -3.36      4.75 o
 -12   7   4       14.51       25.06     10.02 o
 -11   7   4        7.47      -13.53     13.53 o
 -10   7   4        0.34      -11.21     30.18 o
  -9   7   4        7.29       15.27     11.90 o
  -8   7   4      100.02      114.32     18.78 o
  -7   7   4        0.68       24.64     16.03 o
  -6   7   4        0.31        7.35      9.21 o
  -5   7   4      109.64      124.64     38.77 o
  -4   7   4      463.05      438.72     51.62 o
  -3   7   4     1371.84     1497.87     98.06 o
  -2   7   4      149.41      193.51     38.93 o
  -1   7   4      104.43      108.25     28.92 o
   0   7   4     1246.93     1316.67    133.80 o
   1   7   4       96.37       48.59     34.62 o
   2   7   4      205.15      294.10     76.58 o
   3   7   4      280.90      318.04     26.16 o
   4   7   4        2.10       -7.16      7.16 o
   5   7   4      857.46      836.20     38.42 o
   6   7   4       90.19      119.97     17.25 o
   7   7   4       25.32       13.21     10.69 o
   8   7   4       10.98        8.32      9.41 o
   9   7   4       68.86       57.71     12.38 o
  10   7   4        2.32        0.13      7.24 o
 -12   8   4        0.13       -0.99      5.84 o
 -11   8   4        0.36        6.81      7.25 o
 -10   8   4       81.95       85.99     29.67 o
  -9   8   4        2.81       13.47     13.82 o
  -8   8   4      136.89      126.67     19.48 o
  -7   8   4        1.17        9.82     11.88 o
  -6   8   4      239.32      240.72     20.66 o
  -5   8   4       71.10       55.10     19.69 o
  -4   8   4      613.90      628.14     81.44 o
  -3   8   4      381.07      421.64     54.54 o
  -2   8   4       39.08       24.71     17.38 o
  -1   8   4        0.87      -22.65     22.65 o
   0   8   4        9.99       13.62     27.33 o
   1   8   4       30.01       57.87     39.36 o
   2   8   4       73.29       48.96     13.46 o
   3   8   4      247.48      267.50     26.89 o
   4   8   4       34.30       56.88     14.09 o
   5   8   4      481.84      569.42     30.86 o
   6   8   4       86.12       88.85     14.69 o
   7   8   4       65.88       76.93     13.81 o
   8   8   4       43.52       48.39     15.88 o
   9   8   4        1.80       -5.00      9.68 o
 -12   9   4        0.94        9.21      5.84 o
 -11   9   4       24.65       36.14      9.81 o
 -10   9   4       34.87       37.51     11.07 o
  -9   9   4       37.33       30.53     13.56 o
  -8   9   4        4.78       25.94     50.30 o
  -7   9   4      326.14      371.19     23.89 o
  -6   9   4        1.81       21.55      9.67 o
  -5   9   4      414.61      476.66     36.82 o
  -4   9   4       15.01        9.20     16.75 o
  -3   9   4      329.77      298.38     46.59 o
  -2   9   4      582.68      567.08     65.26 o
  -1   9   4      499.65      483.08     57.58 o
   0   9   4       19.26       32.22     34.31 o
   1   9   4      898.47     1055.73     62.49 o
   2   9   4      593.19      588.32     34.42 o
   3   9   4       68.40       85.05     15.34 o
   4   9   4      660.52      615.72     41.31 o
   5   9   4       76.27       85.31     15.12 o
   6   9   4        7.42       -6.46      8.60 o
   7   9   4       14.28       26.61     11.29 o
   8   9   4        5.16       13.28     12.80 o
   9   9   4       22.65       17.56      8.73 o
 -12  10   4        0.02       -7.48      9.35 o
 -11  10   4      166.46      129.34     24.55 o
 -10  10   4       11.59       -8.32     21.08 o
  -9  10   4      415.74      477.35     78.19 o
  -8  10   4      112.61      180.25     48.89 o
  -7  10   4       39.04       60.35     15.07 o
  -6  10   4      377.88      406.61     29.39 o
  -5  10   4      125.68      126.20     15.75 o
  -4  10   4        3.49        8.92      8.41 o
  -3  10   4      249.58      288.24     25.55 o
  -2  10   4       22.35       37.92     15.41 o
  -1  10   4       49.96       51.44      8.43 o
   0  10   4      806.74      950.14     36.61 o
   1  10   4       36.02       18.58     13.68 o
   2  10   4        6.22       -3.02      6.97 o
   3  10   4       69.45       97.07     18.66 o
   4  10   4      435.01      512.55     38.93 o
   5  10   4       21.97       11.16      8.87 o
   6  10   4        1.60        1.53     10.94 o
   7  10   4      201.05      224.18     26.28 o
   8  10   4       30.40       14.82     23.16 o
   9  10   4        4.43       21.99     10.76 o
 -11  11   4        3.19       -6.34     11.00 o
 -10  11   4       57.90       29.31     16.34 o
  -9  11   4       36.16       14.29     12.02 o
  -8  11   4        7.09       13.69     17.24 o
  -7  11   4      202.57      233.98     21.44 o
  -6  11   4       91.42       81.07     13.98 o
  -5  11   4       93.60       92.91     19.30 o
  -4  11   4      283.70      297.89     31.63 o
  -3  11   4        1.99        1.65      7.45 o
  -2  11   4       76.51       93.19     18.32 o
  -1  11   4      366.17      386.93     25.42 o
   0  11   4      703.57      743.90     34.91 o
   1  11   4      319.89      385.64     31.14 o
   2  11   4       29.44        6.24      7.33 o
   3  11   4      284.99      265.52     28.45 o
   4  11   4        1.28       -2.26      9.81 o
   5  11   4        3.00       12.65     18.32 o
   6  11   4       14.23       29.12     11.88 o
   7  11   4       93.34      117.05     27.76 o
   8  11   4        3.31       13.73     10.89 o
 -11  12   4        1.14       -9.82     10.47 o
 -10  12   4        0.55       -6.07      9.19 o
  -9  12   4       68.66       55.21     19.31 o
  -8  12   4        2.82       12.22     13.31 o
  -7  12   4       14.63       13.30      9.91 o
  -6  12   4       82.75       93.87     15.68 o
  -5  12   4       33.93       13.25      9.00 o
  -4  12   4       53.37       37.48     11.86 o
  -3  12   4     1219.70     1260.11     47.36 o
  -2  12   4      109.09      131.79     13.05 o
  -1  12   4      133.84      148.24     21.62 o
   0  12   4      162.52      119.30     15.25 o
   1  12   4       90.39      105.96     17.37 o
   2  12   4      215.72      247.32     22.71 o
   3  12   4      171.13      176.96     25.33 o
   4  12   4        5.40        2.53     10.14 o
   5  12   4       18.82       15.44     11.96 o
   6  12   4       65.82       83.55     16.96 o
   7  12   4       28.36       29.09     11.48 o
   8  12   4        7.75       10.92     12.59 o
 -11  13   4        6.68       -7.87      9.19 o
 -10  13   4        4.00        3.91     12.62 o
  -9  13   4        7.38        0.74     25.21 o
  -8  13   4       73.49       74.40     20.68 o
  -7  13   4       57.54       99.25     27.73 o
  -6  13   4       13.70       15.73     16.49 o
  -5  13   4       91.43      117.53     22.11 o
  -4  13   4      315.42      353.51     34.54 o
  -3  13   4      134.87      157.38     16.57 o
  -2  13   4        7.78       -3.95      6.15 o
  -1  13   4       96.50      110.11     17.25 o
   0  13   4        1.67       11.12      9.62 o
   1  13   4       19.70       15.14      8.92 o
   2  13   4        0.04       -1.55      8.20 o
   3  13   4       39.76       45.06     15.87 o
   4  13   4        0.64        5.57     23.67 o
   5  13   4        4.98       10.32     11.60 o
   6  13   4       70.30       84.11     16.66 o
   7  13   4       31.61       51.70     49.75 o
   8  13   4        5.50       -3.87      8.90 o
 -10  14   4        4.54       20.96     13.29 o
  -9  14   4        9.06       -9.01     13.74 o
  -8  14   4       86.40       72.26     26.29 o
  -7  14   4       14.35       28.30     20.75 o
  -6  14   4       39.54       69.31     17.00 o
  -5  14   4       22.59        7.51     17.88 o
  -4  14   4       57.83       77.19     21.35 o
  -3  14   4        9.33       13.54     10.36 o
  -2  14   4      142.11      131.63     15.28 o
  -1  14   4       16.49       30.61     36.62 o
   0  14   4        5.86        6.30      8.77 o
   1  14   4      163.81      155.24     18.45 o
   2  14   4        9.46       20.79      9.81 o
   3  14   4       56.82       76.31     22.17 o
   4  14   4        0.42        0.76      9.77 o
   5  14   4        5.70        4.42      9.16 o
   6  14   4       12.56       28.87     10.95 o
   7  14   4       10.94        2.11      7.74 o
  -9  15   4       12.86       17.91     13.79 o
  -8  15   4        0.87       12.38     10.07 o
  -7  15   4        9.03       12.47     12.18 o
  -6  15   4        0.32       -5.71     10.57 o
  -5  15   4       27.38       17.03     11.06 o
  -4  15   4      200.35      178.63     26.96 o
  -3  15   4        7.04        3.19     14.21 o
  -2  15   4       25.85       37.99     10.89 o
  -1  15   4      144.97      125.51     21.50 o
   0  15   4        6.75      -11.37     12.74 o
   1  15   4        2.79       -4.55      7.97 o
   2  15   4        5.00       11.90      8.76 o
   3  15   4        4.61       12.71     20.96 o
   4  15   4        0.05       -3.68      8.87 o
   5  15   4       13.15       10.94      9.58 o
   6  15   4       53.35       51.72     24.21 o
  -9  16   4        0.86        7.55      9.09 o
  -8  16   4        2.22        0.38      5.80 o
  -7  16   4        8.75        8.76      8.46 o
  -6  16   4        5.25        1.20     12.89 o
  -5  16   4        8.14       12.27     11.08 o
  -4  16   4        0.63        9.07     10.77 o
  -3  16   4        0.10        5.04      9.90 o
  -2  16   4       55.28       37.80     14.89 o
  -1  16   4        0.46       -4.84     18.48 o
   0  16   4        5.10        8.14     17.24 o
   1  16   4       21.47       26.60     12.25 o
   2  16   4        0.44       19.61     18.10 o
   3  16   4        1.61        8.06      8.55 o
   4  16   4        1.21        3.32      6.88 o
   5  16   4        2.25        8.80      6.84 o
   6  16   4       21.12       51.53     15.48 o
  -8  17   4        0.11       -9.61      9.61 o
  -7  17   4        1.34       -0.50      9.83 o
  -6  17   4        0.11        9.29      8.32 o
  -5  17   4        1.43        5.62     14.04 o
  -4  17   4       36.10       32.83     13.42 o
  -3  17   4        7.83       17.22     11.72 o
  -2  17   4       18.82       16.92     11.93 o
  -1  17   4        1.88       10.09     15.58 o
   0  17   4       14.88        7.06     20.86 o
   1  17   4       35.86       24.91     11.00 o
   2  17   4        0.01       24.71     14.93 o
   3  17   4        4.11       31.11     17.69 o
   4  17   4        1.12      -13.11     13.11 o
   5  17   4        9.38       35.68     13.22 o
  -7  18   4        0.03       13.01     11.05 o
  -6  18   4        0.01       14.75     13.68 o
  -5  18   4        4.31        4.19      6.92 o
  -4  18   4        6.88        4.81      8.49 o
  -3  18   4        1.73        3.74      7.77 o
  -2  18   4        0.72        0.18      8.51 o
  -1  18   4        0.11        1.44      8.48 o
   0  18   4        0.00       10.81      9.80 o
   1  18   4        0.06        9.87     13.36 o
   2  18   4        0.02      -18.04     18.04 o
   3  18   4        0.98       -1.74      9.38 o
   4  18   4        0.10       -2.07      7.03 o
  -6  19   4       16.37       23.28     12.96 o
  -5  19   4        3.79       -2.20     10.32 o
  -4  19   4       44.20       32.40      9.76 o
  -3  19   4       14.94        9.09      8.56 o
  -2  19   4        5.76       10.24     10.32 o
  -1  19   4        0.28       20.47      9.76 o
   0  19   4        0.28       12.62      8.56 o
   1  19   4        1.65        6.12      7.57 o
   2  19   4        0.95       -7.62     10.28 o
  -3  20   4       29.79       37.45     13.12 o
  -2  20   4        8.91       14.13      7.43 o
  -1  20   4        1.68        2.23      4.92 o
   0  20   4        0.01       -9.07      9.07 o
 -14   1   5        4.96        4.08      6.12 o
 -13   1   5       10.68        2.03     10.79 o
 -12   1   5        3.81        9.77      9.91 o
 -11   1   5       11.72       14.83     10.57 o
 -10   1   5        0.28       -8.39     13.54 o
  -9   1   5        8.46       -0.91     10.62 o
  -8   1   5      188.14      204.53     22.17 o
  -7   1   5       28.89       27.44     22.06 o
  -6   1   5       60.19       70.09     18.64 o
  -5   1   5      795.52      792.39     53.89 o
  -4   1   5       16.49        9.88     10.50 o
  -3   1   5      615.08      468.46     26.27 o
  -2   1   5      841.45      789.42     64.27 o
  -1   1   5      817.24      856.55     66.93 o
   0   1   5        1.13       11.28     16.13 o
   1   1   5     1421.52     1421.97     92.65 o
   2   1   5      130.47       80.73     17.29 o
   3   1   5       88.17       76.87     21.42 o
   4   1   5      106.93      125.24     14.93 o
   5   1   5       66.49       55.51     11.02 o
   6   1   5       65.23       60.57     13.15 o
   7   1   5       33.70       35.07     11.44 o
   8   1   5        8.32        0.14      8.53 o
   9   1   5        8.59        6.52      9.59 o
  10   1   5       12.62       17.78      9.24 o
 -14   2   5        0.06       15.46      8.91 o
 -13   2   5        7.35       20.44     13.73 o
 -12   2   5       30.47       17.84     10.30 o
 -11   2   5       18.54       15.57     10.82 o
 -10   2   5      113.68      111.85     20.47 o
  -9   2   5       17.45       10.32      9.54 o
  -8   2   5       28.41       14.34     11.26 o
  -7   2   5      626.69      539.95     64.45 o
  -6   2   5      424.93      517.83     67.02 o
  -5   2   5      215.59      301.88     35.04 o
  -4   2   5      391.79      267.32     44.22 o
  -3   2   5       25.07        1.15     17.01 o
  -2   2   5        4.09        1.16     15.85 o
  -1   2   5       84.07       39.80     19.37 o
   0   2   5      182.35      117.25     27.52 o
   1   2   5       12.54        9.46      8.57 o
   2   2   5      271.66      262.73     32.92 o
   3   2   5       48.35       12.68     12.96 o
   4   2   5        6.26        9.71      5.59 o
   5   2   5        2.16      -10.61     10.61 o
   6   2   5      239.48      222.37     21.83 o
   7   2   5        1.06        7.13      8.99 o
   8   2   5       36.42       41.00      8.79 o
   9   2   5       16.11       10.02      9.01 o
  10   2   5        6.96        9.31      6.79 o
 -14   3   5        5.39        2.18      5.93 o
 -13   3   5        7.15       18.96      8.88 o
 -12   3   5        0.27       15.12     11.10 o
 -11   3   5      167.99      193.23     26.48 o
 -10   3   5       90.21       90.61     19.22 o
  -9   3   5        0.21        4.34      9.88 o
  -8   3   5       12.88        6.03      9.32 o
  -7   3   5      522.83      451.52     31.95 o
  -6   3   5      697.08      627.92     89.60 o
  -5   3   5      425.29      447.24     56.75 o
  -4   3   5      174.67      121.05     31.46 o
  -3   3   5     1336.32      987.91     77.63 o
  -2   3   5      622.15      405.72     49.29 o
  -1   3   5     1010.60      995.56     75.67 o
   0   3   5        1.64       -1.14     10.62 o
   1   3   5        8.32       -5.91      8.71 o
   2   3   5        5.30        1.18     13.05 o
   3   3   5       15.04       10.56      8.44 o
   4   3   5       15.31       -8.01      9.43 o
   5   3   5        2.32       -3.80     11.26 o
   6   3   5       45.92       21.58     11.75 o
   7   3   5      135.54      139.63     17.77 o
   8   3   5       27.01       16.71      7.82 o
   9   3   5       24.49       25.61      9.45 o
  10   3   5        0.22       22.55     11.97 o
 -13   4   5        0.96        7.55     14.47 o
 -12   4   5        0.31       21.57     13.40 o
 -11   4   5        0.13       12.93     13.71 o
 -10   4   5        6.78       -4.07      8.02 o
  -9   4   5      206.87      230.23     22.20 o
  -8   4   5      151.83      153.68     17.27 o
  -7   4   5       84.17       82.48     20.05 o
  -6   4   5      688.03      630.16    111.62 o
  -5   4   5      274.69      438.09     55.03 o
  -4   4   5      654.91      870.98     81.12 o
  -3   4   5      976.62     1000.67     80.38 o
  -2   4   5      286.81      241.74     33.30 o
  -1   4   5     1860.67     1896.51     87.93 o
   0   4   5      680.02      514.96     45.25 o
   1   4   5      890.56      794.04     46.10 o
   2   4   5       20.85       24.91     12.97 o
   3   4   5      208.08      231.56     20.13 o
   4   4   5        1.99       11.76      6.27 o
   5   4   5      544.38      533.05     36.13 o
   6   4   5        0.43       14.57      9.36 o
   7   4   5       19.53        4.46     14.25 o
   8   4   5        9.79       17.20     10.09 o
   9   4   5       19.31       28.71     11.21 o
 -13   5   5       19.19       13.83      8.33 o
 -12   5   5       23.92       26.23     13.39 o
 -11   5   5        3.92       24.50     17.96 o
 -10   5   5        9.73       17.39     14.70 o
  -9   5   5        0.38       -0.73     18.57 o
  -8   5   5      343.50      378.15     30.97 o
  -7   5   5      545.07      595.29     66.83 o
  -6   5   5      154.13      231.11     71.12 o
  -5   5   5      579.00      631.74     65.66 o
  -4   5   5      430.84      397.81     45.49 o
  -3   5   5     2438.75     2308.80    104.79 o
  -2   5   5       15.62        3.65     14.60 o
  -1   5   5       17.76      -10.40     10.40 o
   0   5   5       21.58       29.71     14.99 o
   1   5   5      167.46      120.10     23.84 o
   2   5   5       87.70       47.72     23.41 o
   3   5   5        4.11       12.88      6.49 o
   4   5   5      192.69      202.32     17.37 o
   5   5   5      399.19      417.17     40.72 o
   6   5   5      250.31      261.51     23.89 o
   7   5   5       98.12      112.74     16.98 o
   8   5   5       13.61       26.58     14.29 o
   9   5   5        0.05        1.51      9.92 o
 -13   6   5        8.63       12.21      6.06 o
 -12   6   5       22.90       38.69     12.60 o
 -11   6   5       10.26       34.44     19.83 o
 -10   6   5       50.87       23.97     16.11 o
  -9   6   5       48.62       75.78     17.55 o
  -8   6   5        0.12       26.85     14.06 o
  -7   6   5      182.03      237.81     24.85 o
  -6   6   5       26.93       36.75     40.75 o
  -5   6   5      425.64      492.20    104.21 o
  -4   6   5      101.82       67.99     25.82 o
  -3   6   5      178.03      145.90     29.68 o
  -2   6   5        0.43        1.62     14.47 o
  -1   6   5      956.94      962.75     68.70 o
   0   6   5     2176.50     2355.81     91.35 o
   1   6   5        0.20        9.15     18.27 o
   2   6   5      347.52      249.82     69.94 o
   3   6   5       33.42       30.43     15.16 o
   4   6   5        0.37       -9.17     14.91 o
   5   6   5      340.75      360.54     34.54 o
   6   6   5        6.37        2.92      9.25 o
   7   6   5        4.22       -7.76      9.88 o
   8   6   5        2.23      -10.52     10.52 o
   9   6   5       24.05       19.28      7.80 o
 -13   7   5        0.01        0.48      6.08 o
 -12   7   5        7.85        4.81     12.99 o
 -11   7   5      151.63      144.02     21.76 o
 -10   7   5        2.66       13.99     12.55 o
  -9   7   5      472.66      459.84     41.59 o
  -8   7   5        4.40      -16.80     30.23 o
  -7   7   5        1.28       27.76     10.84 o
  -6   7   5        5.47       -3.00      7.95 o
  -5   7   5      266.39      310.02     84.04 o
  -4   7   5        3.72      -21.84     21.84 o
  -3   7   5        4.65       19.97     13.81 o
  -2   7   5       31.21       31.17     18.83 o
  -1   7   5      152.41      152.39     45.73 o
   0   7   5     1086.04     1219.85    101.65 o
   1   7   5      502.86      661.82    109.62 o
   2   7   5      158.16      144.26     16.92 o
   3   7   5       59.21       53.24     10.28 o
   4   7   5      148.57      119.25     14.50 o
   5   7   5      567.23      615.32     32.31 o
   6   7   5       47.15       36.28     21.39 o
   7   7   5       79.17       97.63     23.93 o
   8   7   5       36.94       42.17     12.27 o
   9   7   5        0.20       -1.94     20.77 o
 -13   8   5        0.75        2.78      8.17 o
 -12   8   5       10.98        1.90      7.03 o
 -11   8   5       14.19        7.39     14.09 o
 -10   8   5      321.99      321.83     41.51 o
  -9   8   5        5.44        9.09     11.62 o
  -8   8   5       10.36       15.19     14.22 o
  -7   8   5      569.73      568.93     33.32 o
  -6   8   5       43.65       48.89     16.79 o
  -5   8   5       48.72       52.98     16.15 o
  -4   8   5      270.08      263.83     32.96 o
  -3   8   5       63.06       79.59     25.41 o
  -2   8   5       14.81       25.08     17.44 o
  -1   8   5      988.70     1009.21    134.44 o
   0   8   5     2618.06     2866.24    161.65 o
   1   8   5       26.53       29.85     10.32 o
   2   8   5       55.09       71.96     13.87 o
   3   8   5       27.74       19.18      8.44 o
   4   8   5      115.12       80.35     12.78 o
   5   8   5      121.16      122.77     16.67 o
   6   8   5       81.95       95.85     18.91 o
   7   8   5        7.96        9.42      9.89 o
   8   8   5       32.39       10.61      8.27 o
   9   8   5      109.61       77.68     18.80 o
 -12   9   5        5.83        1.75      8.65 o
 -11   9   5       10.82        9.92     11.91 o
 -10   9   5       17.59       16.55     14.32 o
  -9   9   5      258.21      292.67     35.09 o
  -8   9   5        0.52        1.57     11.75 o
  -7   9   5      115.28       79.49     17.07 o
  -6   9   5       93.05      105.20     18.88 o
  -5   9   5      181.75      194.28     33.72 o
  -4   9   5       86.11       55.45     12.43 o
  -3   9   5      607.95      691.07     45.32 o
  -2   9   5       51.94       66.14     20.91 o
  -1   9   5      197.42      204.74     21.23 o
   0   9   5      872.63     1064.80     59.52 o
   1   9   5       45.10       54.34     23.88 o
   2   9   5       55.66       76.85     12.67 o
   3   9   5      723.30      734.47     44.33 o
   4   9   5      385.81      371.38     33.18 o
   5   9   5      371.85      374.66     28.29 o
   6   9   5        5.22       14.43     10.13 o
   7   9   5        8.45       25.49     20.92 o
   8   9   5       33.27       24.62     22.84 o
 -12  10   5       36.75       23.35     13.15 o
 -11  10   5        1.32      -15.80     15.80 o
 -10  10   5        3.37       26.61     13.60 o
  -9  10   5       63.83       82.01     19.17 o
  -8  10   5        2.30        1.60      7.69 o
  -7  10   5       79.44      109.23     20.17 o
  -6  10   5       80.00       93.85     18.49 o
  -5  10   5        3.43        3.02      8.70 o
  -4  10   5      328.94      404.17     34.27 o
  -3  10   5      270.94      254.81     25.82 o
  -2  10   5       18.18       15.09      8.66 o
  -1  10   5      107.43      112.85     14.18 o
   0  10   5      132.52      152.26     25.30 o
   1  10   5      179.45      194.70     21.13 o
   2  10   5      134.63      141.55     30.18 o
   3  10   5      526.04      563.78     40.21 o
   4  10   5       17.06       18.90     12.07 o
   5  10   5        0.03        6.30     26.60 o
   6  10   5       59.80       83.45     18.57 o
   7  10   5        0.15        4.70     13.00 o
   8  10   5       20.17       20.91      9.30 o
 -12  11   5       18.91       -6.19      7.65 o
 -11  11   5        0.04       -8.06     11.88 o
 -10  11   5        3.27       -1.28     11.29 o
  -9  11   5        0.36        8.25     15.95 o
  -8  11   5       56.18       27.11     13.37 o
  -7  11   5       60.78       51.09     15.25 o
  -6  11   5       38.74       44.66     18.48 o
  -5  11   5      418.33      427.22     36.05 o
  -4  11   5      179.73      196.59     23.28 o
  -3  11   5       60.42       60.11     12.84 o
  -2  11   5       33.06       50.63     10.03 o
  -1  11   5       99.88      131.81     16.10 o
   0  11   5       49.81       43.17      9.74 o
   1  11   5       90.33       90.31     15.25 o
   2  11   5      105.82      100.16     13.34 o
   3  11   5      170.54      205.85     27.53 o
   4  11   5      183.96      166.81     23.58 o
   5  11   5        3.23        2.81      8.66 o
   6  11   5       14.95       30.22     12.30 o
   7  11   5        0.09       17.92     16.09 o
   8  11   5       32.03       -1.90      8.00 o
 -11  12   5       26.87       15.07     12.84 o
 -10  12   5        0.35        6.05     12.12 o
  -9  12   5        5.90       -0.29     13.19 o
  -8  12   5      246.92      193.86     40.81 o
  -7  12   5        1.64       -4.00     10.13 o
  -6  12   5       69.12       31.31     15.52 o
  -5  12   5       13.79       18.77     12.22 o
  -4  12   5      618.07      676.74     45.20 o
  -3  12   5       81.20       94.34     17.78 o
  -2  12   5      541.86      569.18     35.13 o
  -1  12   5      189.04      170.40     20.65 o
   0  12   5       16.91       19.11     10.31 o
   1  12   5     1427.56     1670.16     67.40 o
   2  12   5        3.29        3.62      8.92 o
   3  12   5       15.03        4.15      9.58 o
   4  12   5       94.17       94.53     30.93 o
   5  12   5       17.88       17.96     10.84 o
   6  12   5        1.15       35.00     13.31 o
   7  12   5       28.36       41.82     16.45 o
 -11  13   5        0.21       -9.63      9.63 o
 -10  13   5       12.53        9.20     14.15 o
  -9  13   5       50.99       58.84     23.26 o
  -8  13   5        7.83       -1.26     13.31 o
  -7  13   5       49.87       76.51     28.11 o
  -6  13   5       93.64       97.24     43.96 o
  -5  13   5       12.46        7.31      9.72 o
  -4  13   5      305.55      359.40     36.62 o
  -3  13   5      237.20      247.68     24.90 o
  -2  13   5       79.50       81.88     15.40 o
  -1  13   5      111.63      122.00     16.82 o
   0  13   5      292.12      275.59     25.04 o
   1  13   5        0.79        7.22      9.75 o
   2  13   5       10.36       15.85      9.49 o
   3  13   5        6.36       19.46     12.97 o
   4  13   5       11.45        7.82     21.91 o
   5  13   5       51.24       49.64     27.12 o
   6  13   5       32.75       52.29     22.93 o
   7  13   5       12.74       11.84      8.82 o
 -10  14   5        4.22        2.03      6.36 o
  -9  14   5        1.34      -15.73     15.73 o
  -8  14   5       61.28       70.13     25.50 o
  -7  14   5       44.50       29.29     16.70 o
  -6  14   5        3.74       13.21     16.66 o
  -5  14   5       48.97       69.77     22.11 o
  -4  14   5      119.95      142.40     19.66 o
  -3  14   5       15.60       25.15      9.67 o
  -2  14   5        1.54        3.89      6.71 o
  -1  14   5       13.37       25.07     10.00 o
   0  14   5       20.64       16.19     14.01 o
   1  14   5      119.99      127.70     16.65 o
   2  14   5       21.95       53.82     15.68 o
   3  14   5        0.58        6.99     10.77 o
   4  14   5      132.87      145.09     21.66 o
   5  14   5        9.64       11.49      8.30 o
   6  14   5        0.47       23.09     16.13 o
 -10  15   5        3.05        4.29      8.00 o
  -9  15   5        1.45        7.76      6.92 o
  -8  15   5       23.09       16.13     10.35 o
  -7  15   5        3.56        0.55     13.50 o
  -6  15   5        5.27        7.06      9.13 o
  -5  15   5        5.94        9.03      9.09 o
  -4  15   5       14.08       -0.76     10.41 o
  -3  15   5      106.38      105.39     20.40 o
  -2  15   5        2.26        4.62     24.16 o
  -1  15   5       61.08       69.75     17.16 o
   0  15   5        0.74       -7.08      7.49 o
   1  15   5       11.30       16.99      9.51 o
   2  15   5       11.34        9.24     13.82 o
   3  15   5       19.82       29.13     10.05 o
   4  15   5        4.16        6.66     15.17 o
   5  15   5        4.50        1.05     21.18 o
  -9  16   5       14.49       -8.00      8.00 o
  -8  16   5        0.43       -0.20      6.08 o
  -7  16   5        0.17       24.40     11.41 o
  -6  16   5        0.65        3.61     19.49 o
  -5  16   5        1.96       -8.50      9.74 o
  -4  16   5       53.04       41.77     13.51 o
  -3  16   5       42.13       24.55     11.83 o
  -2  16   5       48.53       53.53     13.82 o
  -1  16   5        7.85        9.70     13.73 o
   0  16   5       11.19        8.74      7.90 o
   1  16   5       16.09       22.40     10.27 o
   2  16   5       11.28       23.63     11.62 o
   3  16   5        5.28       19.69     25.48 o
   4  16   5      128.12      135.27     17.38 o
   5  16   5        0.07       24.36     11.23 o
  -8  17   5        1.31       -0.27      7.02 o
  -7  17   5       15.04       15.06      7.29 o
  -6  17   5       37.28        7.11     10.53 o
  -5  17   5       18.19       20.80     10.30 o
  -4  17   5       64.79       64.21     22.95 o
  -3  17   5       17.29       12.92     10.31 o
  -2  17   5        8.15        7.53      9.72 o
  -1  17   5        2.44       16.68      9.40 o
   0  17   5        1.80       -1.17      7.41 o
   1  17   5        3.67       27.18     15.83 o
   2  17   5        1.08       -0.57     12.42 o
   3  17   5       33.38       19.53     10.52 o
   4  17   5        0.19       -6.76      7.19 o
  -7  18   5        4.14       -7.09      7.09 o
  -6  18   5       27.84       14.69     11.62 o
  -5  18   5        0.24        6.99      7.17 o
  -4  18   5       71.38       54.68     14.61 o
  -3  18   5        6.27       12.92     10.33 o
  -2  18   5        0.05        9.28      7.63 o
  -1  18   5        1.19        6.80     14.57 o
   0  18   5        1.38        9.62      8.96 o
   1  18   5        0.97       -2.25      9.14 o
   2  18   5        0.99        3.37      8.31 o
   3  18   5       13.16        3.27      8.09 o
  -5  19   5        2.24       17.33     12.81 o
  -4  19   5        1.55       -5.67      7.23 o
  -3  19   5        0.27       -7.13      8.22 o
  -2  19   5        9.96        3.61     13.93 o
  -1  19   5        2.31       -0.53      6.01 o
   0  19   5        0.04       -1.89     10.39 o
   1  19   5        1.38      -11.14     11.79 o
 -14   0   6        2.03        6.16      6.31 o
 -13   0   6        7.59        2.66     10.39 o
 -12   0   6      304.85      448.86     55.28 o
 -11   0   6      434.06      462.06     56.90 o
 -10   0   6      994.72     1110.42     86.24 o
  -9   0   6      110.15      153.44     33.69 o
  -8   0   6      187.33      207.81     33.03 o
  -7   0   6      912.20      740.38     62.57 o
  -6   0   6      312.74      237.89     74.61 o
  -5   0   6      373.97      290.88     74.87 o
  -4   0   6     1115.78      998.81    122.77 o
  -3   0   6      239.81      219.31     57.39 o
  -2   0   6      742.43      761.42     98.46 o
  -1   0   6      972.17      878.58    107.92 o
   0   0   6       17.18        9.52     18.10 o
   1   0   6     1049.81     1215.66    133.47 o
   2   0   6       69.73       69.09     33.70 o
   3   0   6      599.64      536.92     61.24 o
   4   0   6       21.04       16.47     11.39 o
   5   0   6      353.91      372.52     49.09 o
   6   0   6        7.64        9.24     16.72 o
   7   0   6      183.52      186.48     34.98 o
   8   0   6        2.74       12.24     15.86 o
   9   0   6       30.69       42.38     15.92 o
 -14   1   6        1.74        4.40      7.21 o
 -13   1   6        6.34       -6.92      6.92 o
 -12   1   6        0.31       -0.86      9.41 o
 -11   1   6       65.55       71.19     17.86 o
 -10   1   6       29.81       16.16     11.68 o
  -9   1   6        3.32       15.20     17.02 o
  -8   1   6       35.86       55.73     14.52 o
  -7   1   6       81.42       78.76     17.15 o
  -6   1   6      153.17      158.04     40.90 o
  -5   1   6       77.25       39.14     23.66 o
  -4   1   6     1125.05     1173.39     93.76 o
  -3   1   6      834.08      915.59     79.39 o
  -2   1   6     1813.87     1796.29    108.57 o
  -1   1   6        1.34       20.49     19.08 o
   0   1   6       21.31       76.16     22.89 o
   1   1   6       24.44       53.52     18.38 o
   2   1   6      925.33      965.28     86.65 o
   3   1   6        0.55       15.01     10.34 o
   4   1   6       38.71       34.88     10.73 o
   5   1   6       81.11      112.42     15.64 o
   6   1   6      161.09      156.86     18.47 o
   7   1   6        7.81       -3.12     11.27 o
   8   1   6        0.23       -3.49     10.16 o
   9   1   6        7.94        6.99      8.61 o
 -14   2   6       24.30        6.74      7.70 o
 -13   2   6        4.41        0.67      6.69 o
 -12   2   6        7.89       28.85     20.51 o
 -11   2   6        0.14       -6.75     11.40 o
 -10   2   6      408.15      511.33     42.13 o
  -9   2   6      168.01      194.31     26.13 o
  -8   2   6        4.12       -4.92      6.18 o
  -7   2   6        9.05        2.42     17.91 o
  -6   2   6      457.44      402.94     62.03 o
  -5   2   6        3.95       14.42     17.80 o
  -4   2   6      140.01       82.20     29.22 o
  -3   2   6      431.09      416.69     54.73 o
  -2   2   6      272.50      348.86     48.17 o
  -1   2   6        5.59        8.62     18.23 o
   0   2   6      100.29      107.16     34.42 o
   1   2   6       19.26       20.63     14.60 o
   2   2   6       25.60       18.84      8.14 o
   3   2   6        0.27        2.08      6.80 o
   4   2   6      110.30       95.94     14.39 o
   5   2   6        6.48       21.53     11.04 o
   6   2   6       50.34       33.79     15.64 o
   7   2   6       15.69       12.87      8.66 o
   8   2   6        0.57        9.72     11.36 o
   9   2   6        7.75       14.76      8.81 o
 -14   3   6       67.10       29.04     11.29 o
 -13   3   6       57.37       61.98     15.36 o
 -12   3   6        0.06       19.96     16.76 o
 -11   3   6       66.48       95.13     25.16 o
 -10   3   6       49.63       59.26     16.51 o
  -9   3   6      204.12      209.75     30.06 o
  -8   3   6       18.03       13.57     18.79 o
  -6   3   6       61.45       46.91     22.89 o
  -5   3   6      996.32      970.67     91.03 o
  -4   3   6       46.33       54.73     24.31 o
  -3   3   6      397.90      477.26     59.95 o
  -2   3   6       13.87       16.67     16.14 o
  -1   3   6     2549.58     2579.36    135.99 o
   0   3   6     1011.85     1197.29     72.90 o
   1   3   6      711.98      902.08     82.88 o
   2   3   6      634.58      624.02     48.63 o
   3   3   6       96.74       71.05     10.86 o
   4   3   6      100.56       96.49     13.81 o
   5   3   6      295.04      282.87     24.55 o
   6   3   6        0.50       -3.59      7.84 o
   7   3   6       17.26       32.78     10.76 o
   8   3   6       16.67       28.26      8.08 o
   9   3   6        1.56        4.38      8.46 o
 -13   4   6       58.55       51.11     12.46 o
 -12   4   6       29.37       28.10     10.40 o
 -11   4   6       14.17       -8.78     11.99 o
 -10   4   6       46.89       62.83     21.86 o
  -9   4   6      158.06      202.12     32.51 o
  -8   4   6        3.02        0.05     11.26 o
  -7   4   6      291.50      284.09     43.24 o
  -6   4   6     1068.24     1041.52     94.26 o
  -5   4   6       59.22       57.60     24.97 o
  -4   4   6     1502.47     1617.67    113.02 o
  -3   4   6     5806.98     6047.59    213.21 o
  -2   4   6     1048.53     1266.14     79.97 o
  -1   4   6       39.75       20.73     15.83 o
   0   4   6       94.00       62.89     20.07 o
   1   4   6      919.26      940.63     83.56 o
   2   4   6       43.27       57.29     11.33 o
   3   4   6        0.69       -1.84      6.31 o
   4   4   6       31.87       23.67      9.37 o
   5   4   6      114.36      123.12     18.99 o
   6   4   6        0.37       10.14     10.30 o
   7   4   6        6.70       -4.56      8.60 o
   8   4   6        6.64        5.10      7.00 o
   9   4   6       12.35      -10.74     13.39 o
 -13   5   6        3.80       -4.54     10.99 o
 -12   5   6        1.30        4.28      9.80 o
 -11   5   6        8.67       -3.76     10.92 o
 -10   5   6       39.72       50.03     22.94 o
  -9   5   6       36.00       26.28     17.00 o
  -8   5   6      135.08      137.52     20.87 o
  -7   5   6      444.68      406.87     27.07 o
  -6   5   6        0.58       -6.79      9.04 o
  -5   5   6       26.05       25.24     19.64 o
  -4   5   6        5.25       13.60     15.32 o
  -3   5   6       28.32       10.53     14.74 o
  -2   5   6       16.14       34.36     20.88 o
  -1   5   6       54.07       42.74     14.11 o
   0   5   6     1105.87     1209.89     78.12 o
   1   5   6       38.90       49.70     36.16 o
   2   5   6       30.84       15.74     14.59 o
   3   5   6      130.64      107.21     17.60 o
   4   5   6      150.75      123.53     20.27 o
   5   5   6        1.51       10.17      9.11 o
   6   5   6       11.74        6.57      7.72 o
   7   5   6       26.19       31.32      9.29 o
   8   5   6       17.62       33.49     12.13 o
   9   5   6        5.41        0.64      9.17 o
 -13   6   6        4.02       16.75      9.87 o
 -12   6   6        0.09        3.85      8.64 o
 -11   6   6       14.58       -1.61      7.36 o
 -10   6   6       10.20        0.83      9.88 o
  -9   6   6       61.22       89.94     18.17 o
  -8   6   6      289.47      257.93     28.12 o
  -7   6   6       68.59       52.23     11.52 o
  -6   6   6       15.64       20.44      7.80 o
  -5   6   6       66.96       73.39     18.64 o
  -4   6   6       39.02       33.92     14.08 o
  -3   6   6       25.50       26.90     17.30 o
  -2   6   6      623.03      660.61     62.35 o
  -1   6   6       22.70       36.18     19.18 o
   0   6   6      720.29      762.12     63.66 o
   1   6   6      252.71      274.36     30.72 o
   2   6   6      133.85      124.65     18.95 o
   3   6   6      155.28      138.02     20.36 o
   4   6   6       64.47       53.59     14.53 o
   5   6   6      111.61       96.48     20.07 o
   6   6   6        1.77       -2.38     10.05 o
   7   6   6        3.13       -4.85     10.75 o
   8   6   6       29.50       19.94     11.02 o
 -13   7   6        0.27       13.35     10.06 o
 -12   7   6       20.19       12.06     17.27 o
 -11   7   6        5.97       16.58      9.80 o
 -10   7   6       15.64        9.13      9.94 o
  -9   7   6        2.27       -9.73     11.70 o
  -8   7   6        0.68       -1.02      6.38 o
  -7   7   6        2.72       13.39     13.41 o
  -6   7   6      583.20      590.63     36.73 o
  -5   7   6       98.14       99.30     15.53 o
  -4   7   6        1.68        4.70     16.53 o
  -3   7   6      153.26      168.11     39.43 o
  -2   7   6      636.79      671.79     65.40 o
  -1   7   6        9.78       11.66     14.84 o
   0   7   6        3.43       -9.50     25.31 o
   1   7   6       13.44       28.40      9.16 o
   2   7   6        1.08       -8.51      9.05 o
   3   7   6      154.81      184.66     23.25 o
   4   7   6        7.20       19.65     11.77 o
   5   7   6       20.73        8.29     13.81 o
   6   7   6        0.36       23.02     13.90 o
   7   7   6       22.48       20.67     12.36 o
   8   7   6        0.04        5.01      8.57 o
 -13   8   6        5.63       26.35     11.56 o
 -12   8   6        0.14       -1.63      9.85 o
 -11   8   6        1.90       -8.03     13.31 o
 -10   8   6        4.08        1.95     11.78 o
  -9   8   6        0.87       -4.10     23.82 o
  -8   8   6       18.10       -2.16      7.58 o
  -7   8   6       54.03       52.64     13.01 o
  -6   8   6      177.38      177.25     20.82 o
  -5   8   6       61.45       73.68     14.96 o
  -4   8   6        6.11       22.70      8.01 o
  -3   8   6        9.71       18.67     14.86 o
  -2   8   6       12.11        5.87     13.86 o
  -1   8   6        8.49        8.55      7.30 o
   0   8   6       82.14       98.13     14.19 o
   1   8   6        2.06       13.20      8.31 o
   2   8   6      124.07      150.43     16.47 o
   3   8   6       44.28       35.73      9.83 o
   4   8   6       39.09       25.64     18.29 o
   5   8   6       11.03       24.62     14.58 o
   6   8   6        6.40       12.11     12.13 o
   7   8   6       23.41       24.11     10.84 o
   8   8   6        3.61       13.27      6.45 o
 -12   9   6        9.02        4.92     14.90 o
 -11   9   6        0.22       14.80     10.10 o
 -10   9   6      109.36      108.34     25.60 o
  -9   9   6       19.23       10.04     14.07 o
  -8   9   6       36.75       39.94     11.28 o
  -7   9   6      132.22      115.49     20.36 o
  -6   9   6       21.41       23.76      9.21 o
  -5   9   6      273.75      281.33     21.15 o
  -4   9   6        7.51        5.31      9.19 o
  -3   9   6       53.64       36.63     11.52 o
  -2   9   6      296.78      365.41     38.27 o
  -1   9   6       16.31        8.79      7.59 o
   0   9   6       24.63       31.36     10.88 o
   1   9   6       10.17        1.11      7.04 o
   2   9   6        2.99       10.19      7.77 o
   3   9   6       29.55       23.12      8.97 o
   4   9   6       10.51       10.05      9.24 o
   5   9   6        0.80       -1.38     11.82 o
   6   9   6       12.72       16.46     20.44 o
   7   9   6        0.51       12.87      8.45 o
   8   9   6       28.94        6.71      7.37 o
 -12  10   6        0.19       10.74     10.88 o
 -11  10   6        0.91       -2.51      7.07 o
 -10  10   6        0.02        8.13     14.99 o
  -9  10   6       19.71       11.22     25.51 o
  -8  10   6      154.32      187.46     23.46 o
  -7  10   6       36.38       28.17      9.72 o
  -6  10   6      262.83      267.36     28.65 o
  -5  10   6      159.73      159.54     22.32 o
  -4  10   6       62.81       45.79     13.57 o
  -3  10   6      180.54      191.81     19.92 o
  -2  10   6      184.48      226.43     20.17 o
  -1  10   6       23.71       13.84      5.94 o
   0  10   6      687.18      797.14     44.31 o
   1  10   6      302.36      303.22     39.33 o
   2  10   6       52.72       39.91     12.10 o
   3  10   6        4.48       11.08     14.28 o
   4  10   6       11.18       47.20     10.58 o
   5  10   6        1.36       12.53      7.83 o
   6  10   6       39.02       43.48     20.55 o
   7  10   6       11.08       11.23     11.07 o
 -12  11   6        1.00        0.67      6.95 o
 -11  11   6        0.93       15.28     14.78 o
 -10  11   6       26.78        2.61     12.18 o
  -9  11   6       32.94        6.99     15.40 o
  -8  11   6      120.08      101.88     43.28 o
  -7  11   6        0.02       14.16     10.73 o
  -6  11   6       12.08       32.97     12.95 o
  -5  11   6       30.08       37.46     11.23 o
  -4  11   6       51.22       37.55     17.61 o
  -3  11   6       89.43       72.25     17.08 o
  -2  11   6        3.99        3.50     11.83 o
  -1  11   6        1.98       16.00      9.42 o
   0  11   6      591.60      637.54     41.01 o
   1  11   6       39.47       58.52     18.80 o
   2  11   6       31.37       11.97     19.26 o
   3  11   6        0.09       27.38     13.27 o
   4  11   6       17.88        5.99     11.72 o
   5  11   6        1.29       11.07     13.23 o
   6  11   6       28.50       56.18     21.32 o
   7  11   6        8.58       19.50     23.28 o
 -11  12   6        4.54       16.77     12.48 o
 -10  12   6       17.02        6.66     13.23 o
  -9  12   6        0.12        6.51     15.05 o
  -8  12   6       19.04       22.04     18.38 o
  -7  12   6      332.13      362.96     36.29 o
  -6  12   6       16.63       11.43     16.17 o
  -5  12   6       19.17       13.67      9.35 o
  -4  12   6      132.70      148.29     23.10 o
  -3  12   6      351.40      345.78     28.56 o
  -2  12   6       84.54      104.91     20.22 o
  -1  12   6        1.46        9.16     20.42 o
   0  12   6      119.71      174.16     19.73 o
   1  12   6       29.33       26.57     11.39 o
   2  12   6      197.80      271.67     32.03 o
   3  12   6       55.47       81.48     19.31 o
   4  12   6       18.33       25.37     14.39 o
   5  12   6       60.17       48.28     18.12 o
   6  12   6        3.11       10.67     10.21 o
   7  12   6        1.96       14.86     10.31 o
 -11  13   6        2.66        6.31      7.58 o
 -10  13   6        5.47       12.49     14.58 o
  -9  13   6       99.99       43.54     20.57 o
  -8  13   6       31.10       37.86     20.38 o
  -7  13   6       29.25       39.36     24.74 o
  -6  13   6      387.73      380.85     39.66 o
  -5  13   6       38.30       32.22     13.35 o
  -4  13   6        6.05        7.59      8.58 o
  -3  13   6        1.10       -3.01      6.98 o
  -2  13   6        0.95        4.93      8.77 o
  -1  13   6       21.92       26.32      9.92 o
   0  13   6       52.21       72.16     17.04 o
   1  13   6        4.45        5.69      8.28 o
   2  13   6        0.32        4.49     10.02 o
   3  13   6       74.18       74.66     17.11 o
   4  13   6       82.27       93.32     19.78 o
   5  13   6       24.63       40.52     12.53 o
   6  13   6        9.52        6.51      8.97 o
 -10  14   6       26.51       27.65     10.02 o
  -9  14   6        3.05        4.26     11.15 o
  -8  14   6        0.04      -36.09     54.83 o
  -7  14   6        4.92      -18.54     18.54 o
  -6  14   6       53.33       77.31     19.30 o
  -5  14   6        6.75        7.81      9.65 o
  -4  14   6       20.71       15.76      7.01 o
  -3  14   6        0.28        3.99      8.33 o
  -2  14   6       27.07       23.78      9.13 o
  -1  14   6       14.18        3.82      8.26 o
   0  14   6        5.74      -10.95     10.95 o
   1  14   6        5.34        1.04      6.90 o
   2  14   6        2.91        8.35      9.60 o
   3  14   6       13.39        9.35     11.61 o
   4  14   6       25.85       24.22     10.07 o
   5  14   6       33.07       36.59     21.92 o
  -9  15   6        2.09        1.25      6.63 o
  -8  15   6       33.00       23.85     11.19 o
  -7  15   6        8.91       -3.38      8.61 o
  -6  15   6      100.07       68.36     17.96 o
  -5  15   6        8.72       19.45     12.10 o
  -4  15   6        7.60       16.11     11.24 o
  -3  15   6       29.30       13.02     12.21 o
  -2  15   6        0.22       19.95     12.37 o
  -1  15   6        0.07        7.64      8.11 o
   0  15   6        8.07       13.33      9.82 o
   1  15   6       33.59       51.23     16.09 o
   2  15   6        0.85        8.60     13.13 o
   3  15   6        0.01       -6.82     20.78 o
   4  15   6        2.34       -1.34      8.58 o
   5  15   6        0.03        7.83      7.98 o
  -9  16   6        8.86        3.40      8.07 o
  -8  16   6        7.71        3.39      9.54 o
  -7  16   6       18.17       -0.31     10.85 o
  -6  16   6        0.83        1.47      8.49 o
  -5  16   6        7.36       16.81     10.62 o
  -4  16   6        0.51       -3.03      8.16 o
  -3  16   6        3.97       28.07     11.62 o
  -2  16   6        8.03        2.58     10.68 o
  -1  16   6        0.50       -8.96      8.96 o
   0  16   6       23.88       18.67      8.34 o
   1  16   6       44.75       44.13     18.87 o
   2  16   6        0.49        2.27      7.14 o
   3  16   6        4.08        5.44     10.59 o
   4  16   6       16.25        7.12      7.45 o
  -8  17   6        9.69       10.93      8.65 o
  -7  17   6        0.97        3.28      7.17 o
  -6  17   6        0.36        4.26     15.40 o
  -5  17   6        7.58       16.46      9.92 o
  -4  17   6        1.38       -3.39      8.35 o
  -3  17   6        3.88        4.38      9.07 o
  -2  17   6        0.31       -9.38      9.38 o
  -1  17   6        3.31       18.70      9.53 o
   0  17   6       16.25       14.70     12.62 o
   1  17   6        0.71       -1.60      9.68 o
   2  17   6       61.46       44.14     15.65 o
   3  17   6        0.02       -7.24      7.96 o
  -6  18   6        0.01       -0.20      5.55 o
  -5  18   6        0.33        6.07     20.11 o
  -4  18   6        0.56       -4.95      6.92 o
  -3  18   6        2.09        6.58     13.77 o
  -2  18   6        0.60        1.11      6.75 o
  -1  18   6        1.05        4.99     15.13 o
   0  18   6        3.04       10.66     12.41 o
   1  18   6       11.71       -9.43     10.51 o
   2  18   6       10.82       -6.52      7.03 o
  -4  19   6        1.64        7.26      9.11 o
  -3  19   6        1.14        2.01      5.26 o
  -2  19   6        0.38        5.05      9.32 o
  -1  19   6        0.14       10.92     10.06 o
   0  19   6        1.17       -5.05      8.22 o
 -14   1   7       16.75        5.14      6.66 o
 -13   1   7       16.76        6.49      6.57 o
 -12   1   7        1.19        3.36      9.41 o
 -11   1   7        9.59       17.59     11.28 o
 -10   1   7       13.97        4.90      9.33 o
  -9   1   7        0.68        2.39     15.72 o
  -8   1   7      379.61      362.07     24.72 o
  -7   1   7      427.80      428.19     33.31 o
  -6   1   7      144.45      114.60     34.96 o
  -5   1   7       76.48       34.11     24.76 o
  -4   1   7     1314.16     1407.39    110.82 o
  -3   1   7     1145.57     1122.95     95.30 o
  -2   1   7        3.78        2.06     16.04 o
  -1   1   7        6.24        8.13     22.05 o
   0   1   7        4.19        1.46     18.29 o
   1   1   7      878.35      781.93     36.97 o
   2   1   7        0.33       -3.95      7.63 o
   3   1   7        7.42       17.56      7.39 o
   4   1   7        2.01        2.30     11.23 o
   5   1   7       35.41       50.41     14.39 o
   6   1   7      110.72      107.40     24.40 o
   7   1   7       25.17       29.26     24.56 o
   8   1   7        2.03        9.30      8.61 o
 -14   2   7        2.16       25.15     10.45 o
 -13   2   7        0.08       -1.71      7.62 o
 -12   2   7        1.71        1.31      8.21 o
 -11   2   7       80.68       84.14     15.01 o
 -10   2   7        4.37       16.89     19.50 o
  -9   2   7       48.76       18.98     76.38 o
  -8   2   7      383.56      394.97     26.14 o
  -7   2   7      510.18      471.47     31.17 o
  -6   2   7      586.85      568.51     41.08 o
  -5   2   7      560.47      512.55     69.48 o
  -4   2   7      364.78      312.56     54.09 o
  -3   2   7     2075.11     2193.07    134.33 o
  -2   2   7      297.78      327.05     53.79 o
  -1   2   7       18.65       58.95     26.96 o
   0   2   7      277.07      243.23     34.48 o
   1   2   7       56.16       36.20      8.80 o
   2   2   7      411.29      386.96     24.39 o
   3   2   7      128.96      106.81     15.15 o
   4   2   7      206.63      214.41     20.59 o
   5   2   7        1.77       11.38      9.60 o
   6   2   7      209.02      219.67     27.29 o
   7   2   7        0.76       -5.31     14.70 o
   8   2   7       12.00       11.04     22.61 o
 -14   3   7        6.94       12.12      9.21 o
 -13   3   7       21.41        6.38      6.43 o
 -12   3   7       22.86       11.58      6.82 o
 -11   3   7        3.62        1.58      6.93 o
 -10   3   7       25.66       30.36     10.20 o
  -9   3   7       37.19       43.97     10.92 o
  -8   3   7      540.57      533.99     28.87 o
  -7   3   7        7.32       -5.03      7.11 o
  -6   3   7      877.09      906.70     52.69 o
  -5   3   7      113.20      138.46     50.54 o
  -4   3   7       87.27       48.03     24.71 o
  -3   3   7      101.62      150.88     37.65 o
  -2   3   7        9.12      -10.99     14.15 o
  -1   3   7      190.39      198.26     34.57 o
   0   3   7       34.47       38.33     15.34 o
   1   3   7      215.23      205.58     18.99 o
   2   3   7       43.25       41.36      9.75 o
   3   3   7      111.94       90.89     10.20 o
   4   3   7       53.03       52.60     16.95 o
   5   3   7      188.45      182.68     19.76 o
   6   3   7        0.80       15.43      8.78 o
   7   3   7        0.01        1.09     22.87 o
   8   3   7        0.15        3.16      7.37 o
 -13   4   7        2.30        4.08     10.85 o
 -12   4   7        2.54        7.18     13.69 o
 -11   4   7      108.13      105.15     14.81 o
 -10   4   7       48.22       49.39     10.63 o
  -9   4   7      437.93      401.03     27.83 o
  -8   4   7        8.80       19.01      8.56 o
  -7   4   7        2.47       14.02     11.43 o
  -6   4   7      187.14      192.01     25.09 o
  -5   4   7     1065.75     1214.28     59.35 o
  -4   4   7        0.15       -0.73     20.16 o
  -3   4   7       80.51       57.75     21.98 o
  -2   4   7      295.12      247.58     39.99 o
  -1   4   7      457.31      479.59     52.40 o
   0   4   7        1.60       -3.28     11.67 o
   1   4   7       78.51       84.90     21.41 o
   2   4   7        5.39        0.68      6.35 o
   3   4   7       79.65       46.89     14.54 o
   4   4   7       10.43       30.00     10.59 o
   5   4   7       23.40       28.06      9.99 o
   6   4   7       35.07       12.63     12.54 o
   7   4   7      214.86      209.85     18.19 o
   8   4   7        1.34        3.87     13.21 o
 -13   5   7       13.30       13.88     11.73 o
 -12   5   7       22.60       19.93     13.07 o
 -11   5   7        6.39       11.10      9.99 o
 -10   5   7       28.51       35.25     12.58 o
  -9   5   7        9.83       -4.09     94.08 o
  -8   5   7       17.49       11.84      6.51 o
  -7   5   7     1359.16     1345.62     56.82 o
  -6   5   7      118.69      177.36     24.10 o
  -5   5   7      368.62      471.22     36.07 o
  -4   5   7      738.85      647.46     66.87 o
  -3   5   7      178.35      154.33     33.32 o
  -2   5   7        7.01       23.49     15.41 o
  -1   5   7       98.01      103.46     16.89 o
   0   5   7      391.44      379.20     30.65 o
   1   5   7       38.04       49.32     17.02 o
   2   5   7     1005.88      916.26     48.10 o
   3   5   7       18.52       12.83     10.64 o
   4   5   7      417.85      437.68     37.96 o
   5   5   7      265.74      307.43     25.01 o
   6   5   7        0.65       12.04      8.70 o
   7   5   7        7.97        5.77      8.64 o
   8   5   7       10.30       12.48     10.78 o
 -13   6   7        0.44        1.67     10.37 o
 -12   6   7        3.26        1.76      8.87 o
 -11   6   7       10.02        5.25      9.09 o
 -10   6   7        4.26       14.69     13.31 o
  -9   6   7      270.36      211.21     39.59 o
  -8   6   7        0.96       -8.67      8.67 o
  -7   6   7       47.62       44.10     12.33 o
  -6   6   7      279.07      290.26     40.53 o
  -5   6   7        5.96       12.91      9.99 o
  -4   6   7      176.67      166.71     24.15 o
  -3   6   7      212.28      205.55     22.82 o
  -2   6   7       98.52       99.34     15.40 o
  -1   6   7        0.59       -4.33      9.49 o
   0   6   7      533.80      544.76     64.79 o
   1   6   7       41.53       38.62     15.22 o
   2   6   7        4.22        0.65      7.17 o
   3   6   7      385.29      445.06     36.03 o
   4   6   7      100.75      103.58     20.38 o
   5   6   7       56.74       48.01     14.74 o
   6   6   7       12.22        2.72      9.13 o
   7   6   7       79.36      103.95     17.56 o
   8   6   7        9.14        6.16     10.54 o
 -13   7   7       55.04       29.66     12.12 o
 -12   7   7        1.99       38.72     15.66 o
 -11   7   7        8.69      -10.01     10.01 o
 -10   7   7        2.27       11.95     12.43 o
  -9   7   7       28.85       46.87     21.38 o
  -8   7   7      594.42      653.41     41.13 o
  -7   7   7      354.47      344.55     30.45 o
  -6   7   7       42.40       42.27     12.07 o
  -5   7   7      136.72      134.93     14.41 o
  -4   7   7       33.80       42.62     10.68 o
  -3   7   7        1.56        4.44      8.57 o
  -2   7   7      326.65      322.43     34.32 o
  -1   7   7      547.68      576.20     26.76 o
   0   7   7        4.04        7.55     19.01 o
   1   7   7       58.88       72.45     18.17 o
   2   7   7       13.67        3.15      7.57 o
   3   7   7        6.31       -2.66     13.26 o
   4   7   7       81.27       99.43     19.19 o
   5   7   7       15.17       16.99     12.92 o
   6   7   7       23.34       20.05     10.27 o
   7   7   7       15.62       16.07      9.43 o
 -13   8   7       37.65       43.11     15.12 o
 -12   8   7        0.32       25.62     12.77 o
 -11   8   7        9.96       -5.80     11.75 o
 -10   8   7        7.19      -11.41     15.61 o
  -9   8   7       71.26       84.47     17.47 o
  -8   8   7        3.00        5.61     20.43 o
  -7   8   7      160.36      150.55     22.68 o
  -6   8   7       31.21       22.52     10.26 o
  -5   8   7        3.30        6.00      9.61 o
  -4   8   7      109.01      104.15     15.27 o
  -3   8   7       41.01       48.13     10.54 o
  -2   8   7       95.44       97.18     12.50 o
  -1   8   7      422.94      429.47     26.06 o
   0   8   7        0.38       -6.23      6.75 o
   1   8   7       25.88       15.65      9.23 o
   2   8   7        0.72       10.56     10.83 o
   3   8   7      175.31      159.20     23.13 o
   4   8   7        8.60       40.72     22.01 o
   5   8   7       26.40       41.77     16.01 o
   6   8   7       59.34       33.95     11.12 o
   7   8   7        0.20        7.98      6.51 o
 -12   9   7        0.10        7.17      8.15 o
 -11   9   7        3.31        2.97     15.61 o
 -10   9   7        0.79        0.31     11.09 o
  -9   9   7        5.15        1.77      6.96 o
  -8   9   7       15.92        8.98      9.50 o
  -7   9   7      202.00      198.96     19.16 o
  -6   9   7      144.14      137.36     15.72 o
  -5   9   7       21.29        5.50      9.84 o
  -4   9   7       22.32       30.95      9.54 o
  -3   9   7        0.16       -0.97     11.98 o
  -2   9   7      119.48      120.47     14.68 o
  -1   9   7        2.79        8.19      6.24 o
   0   9   7        2.13        0.31      8.96 o
   1   9   7      184.07      186.58     22.27 o
   2   9   7       27.69       37.80     11.56 o
   3   9   7       64.54       78.93     16.99 o
   4   9   7        8.89       12.64     17.45 o
   5   9   7        1.24       22.76     12.01 o
   6   9   7       18.57       38.59     12.27 o
   7   9   7       10.02       21.32     12.19 o
 -12  10   7       10.36        9.99     12.01 o
 -11  10   7        0.40       -6.71     11.53 o
 -10  10   7        5.59       11.49     20.34 o
  -9  10   7       72.29       90.39     15.18 o
  -8  10   7       51.22       76.40     14.81 o
  -7  10   7       59.30       41.20     16.59 o
  -6  10   7       48.92       62.86     11.14 o
  -5  10   7        0.94        2.37      7.23 o
  -4  10   7       92.71       89.32     13.83 o
  -3  10   7        7.78        8.41     21.26 o
  -2  10   7      235.98      296.70     29.92 o
  -1  10   7        1.06       11.98      9.53 o
   0  10   7        2.28       40.95     18.58 o
   1  10   7      114.74      133.28     29.64 o
   2  10   7       17.01       23.81     12.27 o
   3  10   7       61.41       47.68     15.10 o
   4  10   7        0.42        3.85     10.91 o
   5  10   7       26.99       34.07     12.23 o
   6  10   7        1.39       13.08     14.29 o
   7  10   7       44.56       28.46     11.25 o
 -12  11   7        2.15       -3.99      7.24 o
 -11  11   7       19.18        6.42     12.91 o
 -10  11   7        0.48      -11.25     11.25 o
  -9  11   7      190.71      148.67     40.33 o
  -8  11   7       88.71       83.90     29.15 o
  -7  11   7        2.54        2.53      9.66 o
  -6  11   7        0.04        8.42     13.03 o
  -5  11   7        7.86       11.68     12.71 o
  -4  11   7        8.72       20.09     11.13 o
  -3  11   7      224.58      185.96     21.34 o
  -2  11   7      103.61      127.58     20.61 o
  -1  11   7        7.74       -5.29     11.03 o
   0  11   7      813.77      858.23     75.90 o
   1  11   7       41.34       21.33     28.21 o
   2  11   7       26.21       50.08     15.73 o
   3  11   7        7.56        3.01     11.18 o
   4  11   7       73.77       81.64     28.75 o
   5  11   7        4.49       19.08     16.75 o
   6  11   7        7.25       -1.67      9.01 o
 -11  12   7        0.03        2.64      8.25 o
 -10  12   7       45.17       23.96     15.65 o
  -9  12   7        0.34       -4.14     13.46 o
  -8  12   7       76.76       89.62     18.45 o
  -7  12   7       39.14       58.93     15.92 o
  -6  12   7       78.29       55.31     15.06 o
  -5  12   7      152.15      177.13     32.11 o
  -4  12   7       37.29       32.07     10.79 o
  -3  12   7      219.13      264.23     40.14 o
  -2  12   7       10.55       11.82     10.75 o
  -1  12   7      233.99      234.33     49.29 o
   0  12   7        1.07      -20.17     20.17 o
   1  12   7        0.78       -6.20      8.89 o
   2  12   7       44.53       47.88     21.17 o
   3  12   7        3.13       -4.38     21.00 o
   4  12   7        0.09      -11.19     12.35 o
   5  12   7        0.01       23.02     13.79 o
   6  12   7       21.48        5.54      6.73 o
 -11  13   7        5.60       15.34      9.52 o
 -10  13   7        3.26      -11.89     11.89 o
  -9  13   7       16.36       13.68     14.05 o
  -8  13   7        2.41        0.07     10.53 o
  -7  13   7       23.47       21.61     12.32 o
  -6  13   7        0.04       -2.64      9.94 o
  -5  13   7      163.53      161.42     20.68 o
  -4  13   7        6.04       -0.52      7.92 o
  -3  13   7        0.41        0.50      8.84 o
  -2  13   7       76.59       72.43     13.97 o
  -1  13   7        3.66       22.03     12.64 o
   0  13   7        4.49       -6.16     11.94 o
   1  13   7      233.71      260.69     30.89 o
   2  13   7       41.55       52.76     14.51 o
   3  13   7        5.94       -0.13      9.05 o
   4  13   7       43.58       41.79     12.00 o
   5  13   7        3.38        1.92      9.15 o
 -10  14   7        4.39       -7.10      7.10 o
  -9  14   7        1.53       -3.06     10.82 o
  -8  14   7        3.91        0.96     10.45 o
  -7  14   7       20.65        6.76     12.15 o
  -6  14   7        5.46       23.06     10.77 o
  -5  14   7        2.39       -0.71      7.97 o
  -4  14   7       69.09       80.22     14.86 o
  -3  14   7       54.41       59.83     13.28 o
  -2  14   7       12.16       13.69      8.34 o
  -1  14   7       28.10       31.57     25.26 o
   0  14   7       90.75       94.02     19.11 o
   1  14   7       72.76       54.88     16.32 o
   2  14   7      158.94      187.63     23.96 o
   3  14   7        0.27       -7.05      8.12 o
   4  14   7        1.14        7.26     13.58 o
  -9  15   7        0.17        5.83     11.52 o
  -8  15   7       35.22       18.43     10.06 o
  -7  15   7        5.64        9.87      8.04 o
  -6  15   7        0.01       14.38     15.11 o
  -5  15   7        0.05        8.12     13.58 o
  -4  15   7        0.33        2.32      9.10 o
  -3  15   7       35.08       54.84     12.40 o
  -2  15   7        2.82        7.20     15.14 o
  -1  15   7        1.95       14.19      7.41 o
   0  15   7        2.25        0.37      7.94 o
   1  15   7       72.88       83.54     17.56 o
   2  15   7        2.01       -9.12      9.12 o
   3  15   7        5.63        0.64      7.01 o
   4  15   7        1.16       -1.55      8.26 o
  -8  16   7        0.60        0.45      6.79 o
  -7  16   7       15.23       12.44      8.97 o
  -6  16   7       17.51       26.51     10.89 o
  -5  16   7       58.60       17.47     10.50 o
  -4  16   7       69.55       60.55     15.78 o
  -3  16   7        0.07        5.56      8.10 o
  -2  16   7        1.75       -2.92      7.18 o
  -1  16   7        2.88        4.76     10.14 o
   0  16   7       11.26        4.32      8.01 o
   1  16   7        0.82        2.42      7.99 o
   2  16   7        0.85       -7.87      7.87 o
  -7  17   7        0.04        6.80      6.02 o
  -6  17   7        3.57        9.43      9.00 o
  -5  17   7        1.22       -8.36      8.36 o
  -4  17   7        3.45       13.96      8.56 o
  -3  17   7        5.83       16.10     13.32 o
  -2  17   7        0.43        8.99     15.91 o
  -1  17   7        0.03        1.59      7.11 o
   0  17   7        0.78        3.67     13.76 o
   1  17   7        0.36        2.89     12.85 o
  -5  18   7        2.54       12.43      8.97 o
  -4  18   7        2.53        4.29      8.91 o
  -3  18   7        1.37        5.29      6.63 o
  -2  18   7        0.43       -4.73      9.62 o
  -1  18   7        2.36        5.43      9.92 o
   0  18   7        2.22       -6.20      9.94 o
 -13   0   8       36.49       50.67     16.95 o
 -12   0   8       16.66       -2.94     13.83 o
 -11   0   8        2.33        6.88     12.36 o
 -10   0   8       31.41       24.01     15.09 o
  -9   0   8       15.62       20.88     17.25 o
  -8   0   8      145.11      204.49     32.89 o
  -7   0   8      295.83      349.11     38.59 o
  -6   0   8      216.46      219.15     28.82 o
  -5   0   8      478.76      521.06    124.62 o
  -4   0   8       34.93       13.74     23.04 o
  -3   0   8      409.90      436.47     93.21 o
  -2   0   8      520.99      444.41     98.01 o
  -1   0   8       74.78      129.36     22.23 o
   0   0   8      132.99      142.73     34.45 o
   1   0   8      180.09      225.01     32.78 o
   2   0   8      165.14      158.60     40.27 o
   3   0   8       26.39       33.56     20.00 o
   4   0   8       73.59       86.82     26.28 o
   5   0   8      457.60      404.74     50.52 o
   6   0   8       28.35       12.34     20.10 o
   7   0   8        4.89      -11.33     11.33 o
 -14   1   8        0.94       -1.42      8.68 o
 -13   1   8       49.04       46.09     11.88 o
 -12   1   8        0.27       -1.33      7.85 o
 -11   1   8      332.08      343.36     33.21 o
 -10   1   8      374.30      381.64     34.96 o
  -9   1   8        8.13       13.30     10.44 o
  -8   1   8        0.59       -8.45      9.72 o
  -7   1   8        9.71       15.16     10.15 o
  -6   1   8      347.92      362.17     41.84 o
  -5   1   8       19.75        9.81      7.54 o
  -4   1   8      466.46      469.14     69.16 o
  -3   1   8      323.24      365.60     78.19 o
  -2   1   8       47.49       40.01     24.04 o
  -1   1   8      591.25      561.27     30.63 o
   0   1   8      411.17      468.41     29.80 o
   1   1   8        1.96        3.17      9.54 o
   2   1   8        8.45        6.08     15.13 o
   3   1   8       16.54       13.47      9.45 o
   4   1   8      122.06      119.21     18.00 o
   5   1   8        0.80        9.05     11.45 o
   6   1   8       12.91        2.50     11.74 o
   7   1   8        0.04        6.86      8.48 o
 -14   2   8        1.91       -5.37      6.23 o
 -13   2   8        1.56        6.89      6.64 o
 -12   2   8       16.34       13.19      8.00 o
 -11   2   8        0.61        8.67      8.15 o
 -10   2   8        1.50       -7.85      7.85 o
  -9   2   8        2.33        6.64      9.55 o
  -8   2   8      184.49      167.73     21.69 o
  -7   2   8       88.98       98.03     19.29 o
  -6   2   8       94.29       99.90     16.19 o
  -5   2   8      761.69      835.56     51.48 o
  -4   2   8      278.74      332.17     30.96 o
  -3   2   8      311.01      387.24     33.32 o
  -2   2   8       43.32       48.29     11.62 o
  -1   2   8      173.76      183.44     16.84 o
   0   2   8      102.51      108.00     14.29 o
   1   2   8       11.37       -7.01     14.56 o
   2   2   8      975.62      854.48     47.92 o
   3   2   8        8.29       15.02      8.99 o
   4   2   8      497.73      421.55     66.38 o
   5   2   8       19.99       28.32     22.37 o
   6   2   8       87.60      109.72     18.48 o
   7   2   8        1.22       -5.96     13.69 o
 -14   3   8        0.25       -5.97      8.10 o
 -13   3   8        0.29        1.44      8.91 o
 -12   3   8        9.52        7.10      9.20 o
 -11   3   8       31.13       46.18     12.92 o
 -10   3   8      217.15      223.50     26.63 o
  -9   3   8       45.44       48.10     13.98 o
  -8   3   8      134.62      142.48     19.21 o
  -7   3   8      100.02       98.49     14.69 o
  -6   3   8      266.65      247.39     21.76 o
  -5   3   8       32.89       46.87     13.57 o
  -4   3   8       43.65       36.41     12.90 o
  -3   3   8       67.63       55.22     15.18 o
  -2   3   8       59.58       36.20     11.21 o
  -1   3   8     1177.16     1124.76     54.17 o
   0   3   8       97.98       92.02     14.34 o
   1   3   8       11.71       15.64      6.39 o
   2   3   8      469.03      456.86     28.61 o
   3   3   8      324.25      305.36     21.39 o
   4   3   8        1.30        3.81      8.69 o
   5   3   8        8.99        9.07      8.43 o
   6   3   8       12.73       -2.98      9.18 o
   7   3   8        3.88       -7.25      7.25 o
 -13   4   8        0.38        0.19      9.22 o
 -12   4   8        9.81       34.08     16.77 o
 -11   4   8        5.09      -10.28     13.88 o
 -10   4   8        0.79       -5.73     14.65 o
  -9   4   8       13.95       15.88     11.97 o
  -8   4   8       39.67       43.92     13.26 o
  -7   4   8       65.26       80.02     21.14 o
  -6   4   8       17.62       10.52      8.90 o
  -5   4   8       28.28       18.50      9.23 o
  -4   4   8        3.82       29.60      8.93 o
  -3   4   8      220.85      222.26     26.35 o
  -2   4   8        4.99       12.78     11.69 o
  -1   4   8       46.40       46.05     11.32 o
   0   4   8       72.44       77.81     16.86 o
   1   4   8      167.46      156.22     19.25 o
   2   4   8       30.16       26.04      8.16 o
   3   4   8       13.69       10.51     10.26 o
   4   4   8      110.27      105.75     16.41 o
   5   4   8       23.66       32.18     10.99 o
   6   4   8       52.55       64.46     10.49 o
   7   4   8        3.37        9.77     12.02 o
 -13   5   8        1.96       -2.77      8.36 o
 -12   5   8        2.39       -1.15      9.02 o
 -11   5   8       18.34       -3.67     11.62 o
 -10   5   8        2.01       -8.93     12.85 o
  -9   5   8      190.59      191.36     38.31 o
  -8   5   8      120.36      112.55     20.28 o
  -7   5   8       43.03       55.17     12.49 o
  -6   5   8        0.03       -2.00     17.31 o
  -5   5   8       56.04       55.60     15.16 o
  -4   5   8        0.01       -7.11     12.47 o
  -3   5   8       91.29      108.82     18.87 o
  -2   5   8        4.40       17.34     11.91 o
  -1   5   8      283.99      334.56     30.48 o
   0   5   8       37.85       27.34     12.77 o
   1   5   8       17.06       14.15     20.47 o
   2   5   8       38.35       27.40     10.32 o
   3   5   8      427.63      403.09     36.58 o
   4   5   8        8.78        8.11     10.42 o
   5   5   8        6.57        4.41      9.28 o
   6   5   8        0.03        4.40      9.32 o
   7   5   8       62.61       69.19     19.04 o
 -13   6   8        9.82        6.95     10.63 o
 -12   6   8       23.99       36.54     15.63 o
 -11   6   8       10.17       18.92     13.78 o
 -10   6   8       43.94       32.85     19.85 o
  -9   6   8        7.48        0.96     20.62 o
  -8   6   8       43.91       57.58     13.08 o
  -7   6   8      320.75      373.69     31.98 o
  -6   6   8      110.51       90.72     15.53 o
  -5   6   8       16.25       33.54     10.84 o
  -4   6   8      338.46      337.59     32.35 o
  -3   6   8        9.31        3.25      8.57 o
  -2   6   8      435.03      448.37     36.56 o
  -1   6   8       56.17       55.02     13.62 o
   0   6   8      204.22      234.08     36.44 o
   1   6   8      371.40      387.86     43.66 o
   2   6   8       41.44       24.62     10.98 o
   3   6   8        5.13        3.48      8.74 o
   4   6   8       69.64       88.62     26.81 o
   5   6   8       63.36       58.76     15.78 o
   6   6   8        1.83       -9.11      9.11 o
   7   6   8        7.26       -4.42     10.90 o
 -13   7   8        0.07       -5.11      5.11 o
 -12   7   8       20.96       18.12     13.88 o
 -11   7   8       46.84       35.35     16.80 o
 -10   7   8       10.07       -2.17     15.11 o
  -9   7   8      379.54      402.04     35.61 o
  -8   7   8        0.49       14.58      9.15 o
  -7   7   8       75.58       57.05     15.25 o
  -6   7   8       31.96       10.39     19.07 o
  -5   7   8      275.21      314.72     27.13 o
  -4   7   8       18.24       36.44     11.37 o
  -3   7   8       58.74       92.73     15.31 o
  -2   7   8       18.79        7.03      9.45 o
  -1   7   8      139.05      136.63     19.76 o
   0   7   8      293.51      307.50     38.20 o
   1   7   8       29.83       14.45     24.10 o
   2   7   8        0.76        0.11      8.99 o
   3   7   8       14.66       12.10     10.96 o
   4   7   8       23.50       30.62     21.06 o
   5   7   8        4.41        2.80      9.24 o
   6   7   8        0.63        0.41      7.52 o
 -12   8   8        0.49        9.30      7.34 o
 -11   8   8        0.13        6.43     10.33 o
 -10   8   8       45.13       57.58     21.36 o
  -9   8   8       43.45       44.27     13.16 o
  -8   8   8      158.86      156.34     22.77 o
  -7   8   8       71.54       88.28     14.49 o
  -6   8   8        9.42       14.37      8.29 o
  -5   8   8        3.99        9.68     12.12 o
  -4   8   8        6.01       16.65      9.37 o
  -3   8   8        8.18        7.78     10.23 o
  -2   8   8        9.78       13.96     11.94 o
  -1   8   8      149.34      145.77     16.82 o
   0   8   8       45.62       38.72     30.01 o
   1   8   8       18.29       16.95     11.36 o
   2   8   8       59.17       42.30     14.92 o
   3   8   8        4.83        6.05      9.52 o
   4   8   8       22.76       36.54     20.00 o
   5   8   8        5.85       10.73     10.80 o
   6   8   8        0.15       16.47      8.49 o
 -12   9   8        1.81        2.98      5.97 o
 -11   9   8        3.69       11.62     22.18 o
 -10   9   8        7.78        5.57      9.70 o
  -9   9   8        1.94       15.62      7.98 o
  -8   9   8        0.27       15.43      6.78 o
  -7   9   8      165.21      148.11     18.98 o
  -6   9   8       44.15       36.59     10.76 o
  -5   9   8      243.02      269.14     27.74 o
  -4   9   8        1.47       26.10     14.52 o
  -3   9   8       22.64       26.18      8.51 o
  -2   9   8       73.44       76.37     12.22 o
  -1   9   8      101.21      133.59     19.02 o
   0   9   8      157.15      118.11     29.56 o
   1   9   8        5.89       -8.94     15.95 o
   2   9   8       15.18       19.67     11.40 o
   3   9   8        0.60        4.53     14.03 o
   4   9   8       14.45        3.94     10.67 o
   5   9   8       10.61       23.29     11.11 o
   6   9   8       51.35       58.05     32.91 o
 -12  10   8        2.88       -4.31      8.84 o
 -11  10   8       14.55        8.17      6.46 o
 -10  10   8       22.38        7.48      8.01 o
  -9  10   8       15.62       19.49      7.01 o
  -8  10   8        0.59       -1.10     10.51 o
  -7  10   8        2.75        5.71      7.94 o
  -6  10   8      511.19      555.89     42.63 o
  -5  10   8        0.61       -6.99     13.10 o
  -4  10   8       22.96        8.41     18.57 o
  -3  10   8       42.80       43.35     13.11 o
  -2  10   8       21.30       13.23      8.28 o
  -1  10   8       43.17       30.83      9.23 o
   0  10   8       78.57      115.78     18.82 o
   1  10   8        1.93       10.41      8.17 o
   2  10   8       16.62       10.06     15.52 o
   3  10   8       69.44       92.85     27.71 o
   4  10   8       23.10       33.48     15.64 o
   5  10   8       63.94       75.28     14.99 o
   6  10   8       27.99        7.97      6.48 o
 -11  11   8        5.56       -2.38      9.33 o
 -10  11   8        0.26      -11.79     11.79 o
  -9  11   8       58.21       54.80     12.49 o
  -8  11   8        0.71       12.04     10.68 o
  -7  11   8        0.48       -2.27      7.28 o
  -6  11   8       27.13       12.28      6.90 o
  -5  11   8       52.89       49.44     21.22 o
  -4  11   8       14.41       14.01     20.00 o
  -3  11   8      158.73      163.15     31.10 o
  -2  11   8       10.07        5.99      8.70 o
  -1  11   8       36.11       57.23     17.39 o
   0  11   8        8.59       18.75     10.98 o
   1  11   8      151.91      151.63     23.54 o
   2  11   8       56.77       91.53     30.47 o
   3  11   8        7.81       13.09      9.57 o
   4  11   8       15.46        4.52      9.22 o
   5  11   8       60.39       32.13     15.40 o
 -11  12   8        0.04       11.34      9.29 o
 -10  12   8        1.32       -2.88      9.09 o
  -9  12   8        0.28       -5.85     12.27 o
  -8  12   8       21.44       20.15     14.97 o
  -7  12   8        9.18       19.33     15.26 o
  -6  12   8       15.97       21.14     16.43 o
  -5  12   8        0.48        0.99      6.67 o
  -4  12   8        2.46       21.65     12.22 o
  -3  12   8       10.25        8.07     10.29 o
  -2  12   8       64.73       67.15     16.85 o
  -1  12   8       21.03        3.95     23.08 o
   0  12   8        3.58      -14.01     20.06 o
   1  12   8        0.09       22.29     10.50 o
   2  12   8       10.12      -10.97     10.97 o
   3  12   8       24.65       34.40     18.76 o
   4  12   8       13.56        6.08     12.51 o
   5  12   8        4.58        6.72      9.88 o
 -10  13   8        2.14      -12.09     12.09 o
  -9  13   8        0.05        3.44      9.03 o
  -8  13   8       21.41       27.75     12.67 o
  -7  13   8        0.29       24.97     11.13 o
  -6  13   8       25.23       26.61     12.62 o
  -5  13   8        8.34       -4.31      7.05 o
  -4  13   8        9.92       20.32      9.07 o
  -3  13   8       41.01       26.38     11.22 o
  -2  13   8       47.01       36.61     13.57 o
  -1  13   8       22.10       31.77     11.00 o
   0  13   8        2.22       -0.72      7.71 o
   1  13   8        0.33       19.45     11.25 o
   2  13   8        7.12       -6.90     13.59 o
   3  13   8        2.84      -13.72     13.72 o
   4  13   8       15.70       37.48     16.19 o
 -10  14   8        1.32        4.84     10.51 o
  -9  14   8       15.33       17.32      7.80 o
  -8  14   8        4.46        4.62     10.45 o
  -7  14   8        6.40        9.71      6.83 o
  -6  14   8        1.49       13.84      7.77 o
  -5  14   8       16.54       10.69     13.68 o
  -4  14   8        0.62        6.58      6.34 o
  -3  14   8       92.83       98.32     25.98 o
  -2  14   8        0.46       10.65     10.68 o
  -1  14   8        0.18       17.52     11.74 o
   0  14   8       13.10        6.35      8.04 o
   1  14   8       15.05       21.18     14.35 o
   2  14   8       14.86        8.13     10.63 o
   3  14   8       26.43       28.69     14.16 o
  -9  15   8        9.20        4.71      8.02 o
  -8  15   8        1.69       -5.81      5.81 o
  -7  15   8       15.32       12.17      7.55 o
  -6  15   8        1.99        3.51      7.93 o
  -5  15   8        2.55       -1.53      7.00 o
  -4  15   8        1.44        5.98      6.91 o
  -3  15   8       13.91       11.62     12.79 o
  -2  15   8        0.01       15.57     24.50 o
  -1  15   8       78.33       87.55     16.88 o
   0  15   8       26.48       29.30     12.06 o
   1  15   8        0.55        3.66      8.56 o
   2  15   8       15.02       11.11     10.57 o
  -8  16   8        6.50       -4.93      6.30 o
  -7  16   8       11.52       -2.40     11.36 o
  -6  16   8       10.30        5.73     15.15 o
  -5  16   8        3.39        0.54      7.86 o
  -4  16   8        2.76       -1.97      8.84 o
  -3  16   8        2.53       10.05      8.18 o
  -2  16   8        0.00        2.50      7.16 o
  -1  16   8        0.74       12.99      8.07 o
   0  16   8        0.24       -5.10      7.57 o
   1  16   8       12.49        6.16     11.77 o
  -6  17   8        4.09       -0.99      7.56 o
  -5  17   8        0.74        7.76     12.37 o
  -4  17   8        0.33        0.42      8.11 o
  -3  17   8        5.69      -10.98     10.98 o
  -2  17   8        6.81        1.26      6.22 o
  -1  17   8        0.09       17.79      8.38 o
   0  17   8       17.41       17.64      8.39 o
  -4  18   8        1.07       -7.84      8.78 o
  -3  18   8        7.17       15.69      8.65 o
 -13   1   9       12.65       13.46     15.44 o
 -12   1   9       13.47        3.42      8.27 o
 -11   1   9       28.44       16.70     10.13 o
 -10   1   9       23.04       10.23      9.27 o
  -9   1   9      388.77      422.62     36.58 o
  -8   1   9      621.50      622.99     59.06 o
  -7   1   9      211.58      213.69     23.97 o
  -6   1   9      378.50      427.40     29.64 o
  -5   1   9      198.75      205.67     22.99 o
  -4   1   9       37.24       35.23      9.80 o
  -3   1   9        3.71        8.46      9.64 o
  -2   1   9       58.60       57.94     10.95 o
  -1   1   9      184.19      210.31     20.28 o
   0   1   9       36.38       30.47     17.69 o
   1   1   9       45.60       30.71     10.16 o
   2   1   9        2.54       11.83     10.93 o
   3   1   9       24.82       15.20      8.83 o
   4   1   9        0.05       13.74     11.72 o
   5   1   9       38.25       42.51     14.57 o
   6   1   9        8.70        8.14     12.46 o
 -13   2   9        0.13        3.19     10.36 o
 -12   2   9        5.93       14.29     18.20 o
 -11   2   9       40.19       37.15     13.28 o
 -10   2   9      345.13      373.19     33.88 o
  -9   2   9        0.93       -0.07      7.90 o
  -8   2   9      506.10      536.43     38.76 o
  -7   2   9      649.41      682.11     45.42 o
  -6   2   9        0.78       -4.50      9.93 o
  -5   2   9      138.62      161.96     18.41 o
  -4   2   9       82.90       91.64     14.08 o
  -3   2   9        3.65       13.38      8.20 o
  -2   2   9       48.38       38.41      9.84 o
  -1   2   9      191.19      204.12     20.73 o
   0   2   9      100.80       95.85     15.76 o
   1   2   9       29.25       34.25     12.35 o
   2   2   9       71.89       57.68     16.19 o
   3   2   9       46.55       51.04     14.76 o
   4   2   9      132.50      157.39     23.77 o
   5   2   9       32.95       23.77     12.35 o
   6   2   9        5.70        8.09     10.14 o
 -13   3   9        0.50       -0.04      7.54 o
 -12   3   9        3.28       11.61      8.59 o
 -11   3   9       80.60       74.57     14.67 o
 -10   3   9       16.36       29.58     12.41 o
  -9   3   9      355.65      337.99     25.53 o
  -8   3   9       93.76      100.88     17.05 o
  -7   3   9        1.30       -8.30      8.30 o
  -6   3   9      118.23      111.38     15.35 o
  -5   3   9       52.48       70.82     12.36 o
  -4   3   9       31.17       59.92     11.60 o
  -3   3   9        4.26       13.22      8.86 o
  -2   3   9      235.70      259.78     21.40 o
  -1   3   9      124.10      140.99     15.72 o
   0   3   9     1928.36     1844.34     62.58 o
   1   3   9      120.53      118.23     15.15 o
   2   3   9      205.70      164.81     18.99 o
   3   3   9      226.73      255.55     28.18 o
   4   3   9       25.35       18.68     12.66 o
   5   3   9       10.37       17.05     10.39 o
   6   3   9       46.17       17.13     21.89 o
 -13   4   9        3.27       -1.73     10.62 o
 -12   4   9       15.87       39.93     17.62 o
 -11   4   9       35.12       36.88     18.87 o
 -10   4   9       51.06       45.03     20.08 o
  -9   4   9       13.62       18.90     10.32 o
  -8   4   9        2.38       30.62     12.22 o
  -7   4   9       18.57       32.50     17.37 o
  -6   4   9        1.30      -14.87     23.77 o
  -5   4   9        7.61       12.99     21.31 o
  -4   4   9       34.99       42.05     13.82 o
  -3   4   9       30.72        7.54     12.53 o
  -2   4   9       23.43       15.72     11.24 o
  -1   4   9      251.89      257.47     37.54 o
   0   4   9        6.11        1.93      6.12 o
   1   4   9      201.02      219.46     19.65 o
   2   4   9       13.89        1.42      8.74 o
   3   4   9       49.06       77.32     18.06 o
   4   4   9       36.14       39.32     14.08 o
   5   4   9       17.85        8.58     16.39 o
   6   4   9        0.54      -14.60     14.60 o
 -13   5   9       13.25       11.45      9.25 o
 -12   5   9        2.56        2.26     11.55 o
 -11   5   9       64.56       38.16     18.40 o
 -10   5   9       31.49        6.57     12.00 o
  -9   5   9        0.75        3.27     10.21 o
  -8   5   9      106.70      113.35     20.59 o
  -7   5   9        1.97        6.43      8.12 o
  -6   5   9        0.63       -1.16     17.76 o
  -5   5   9        3.39       13.93     10.85 o
  -4   5   9       63.46       58.56     16.18 o
  -3   5   9       37.10       25.17     14.17 o
  -2   5   9      168.66      227.93     31.73 o
  -1   5   9        4.00        9.14     10.50 o
   0   5   9        3.97        2.44      9.17 o
   1   5   9       16.71       24.64     12.94 o
   2   5   9        3.47        6.38     11.64 o
   3   5   9        0.80       -7.24     16.34 o
   4   5   9       23.24       51.80     15.15 o
   5   5   9       22.85       14.54     10.06 o
   6   5   9      164.45      156.97     26.17 o
 -13   6   9        5.37       15.69      6.34 o
 -12   6   9        0.58        8.19      9.27 o
 -11   6   9        1.34       11.05     12.46 o
 -10   6   9       18.45       25.36     17.36 o
  -9   6   9        0.33       -6.23     10.86 o
  -8   6   9      155.06      130.10     21.76 o
  -7   6   9      367.30      368.14     41.39 o
  -6   6   9        2.40        5.19     11.75 o
  -5   6   9      152.28      196.06     27.85 o
  -4   6   9      190.54      212.45     35.65 o
  -3   6   9        0.11        0.80     11.33 o
  -2   6   9       37.48       30.85     25.47 o
  -1   6   9       15.27       27.70     14.10 o
   0   6   9       85.57       82.95     22.54 o
   1   6   9      416.76      422.59     36.95 o
   2   6   9       23.04       19.54     12.00 o
   3   6   9       35.71       30.81     11.60 o
   4   6   9        1.07       12.43     11.57 o
   5   6   9        0.15        6.16      8.60 o
   6   6   9        2.25       15.33     13.64 o
 -13   7   9        1.05       16.68     10.06 o
 -12   7   9        6.46        3.73     13.30 o
 -11   7   9        0.16       25.07     17.07 o
 -10   7   9       55.65       40.42     19.75 o
  -9   7   9        0.12        0.79      7.79 o
  -8   7   9        0.38       -6.17      8.71 o
  -7   7   9       63.01       70.05     15.87 o
  -6   7   9      149.23      120.34     19.77 o
  -5   7   9        1.48        1.39      7.78 o
  -4   7   9       26.96       67.03     17.52 o
  -3   7   9       30.94       43.72     11.97 o
  -2   7   9       71.70       61.01     14.00 o
  -1   7   9       61.53       61.82     14.07 o
   0   7   9       36.92       55.11     22.92 o
   1   7   9       72.24       92.63     18.61 o
   2   7   9        0.09        4.89     10.79 o
   3   7   9        8.53       11.81     14.83 o
   4   7   9       54.92       48.05     13.54 o
   5   7   9       19.82        7.35      7.97 o
   6   7   9        4.06       10.58      8.58 o
 -12   8   9       13.07        4.55     14.65 o
 -11   8   9        7.85        3.76     10.80 o
 -10   8   9       15.83       24.29     16.64 o
  -9   8   9      173.81      167.71     31.11 o
  -8   8   9       90.77       67.94     16.03 o
  -7   8   9       21.41       38.78     14.17 o
  -6   8   9       53.81       73.08     16.48 o
  -5   8   9      166.29      176.26     23.68 o
  -4   8   9        3.63       31.18     13.73 o
  -3   8   9      128.96      108.53     16.08 o
  -2   8   9        2.33       12.12      9.90 o
  -1   8   9      211.85      266.24     28.21 o
   0   8   9       11.25       27.40     16.71 o
   1   8   9       23.74       63.17     16.23 o
   2   8   9        8.09       29.08     12.35 o
   3   8   9       24.62       59.58     22.30 o
   4   8   9        9.00       11.71     10.67 o
   5   8   9       18.71       20.08      8.66 o
 -12   9   9        0.04        8.53      6.20 o
 -11   9   9       12.95       11.60      7.99 o
 -10   9   9       22.29       17.99      8.69 o
  -9   9   9       47.75       36.86     13.40 o
  -8   9   9        5.59        4.82      7.01 o
  -7   9   9        4.22       15.23     10.92 o
  -6   9   9        0.09       13.08      9.15 o
  -5   9   9       33.81       41.16     12.90 o
  -4   9   9        6.15        0.32      8.24 o
  -3   9   9        4.31       12.66      7.63 o
  -2   9   9      328.49      308.26     35.63 o
  -1   9   9       19.55       15.11      7.64 o
   0   9   9        7.63       45.98     19.88 o
   1   9   9       12.90        6.69      8.94 o
   2   9   9       74.19       67.99     17.09 o
   3   9   9        9.23        9.29     17.54 o
   4   9   9        1.07        7.57      7.93 o
   5   9   9       14.52       20.95      7.08 o
 -11  10   9        4.02        6.65      6.09 o
 -10  10   9        1.43        3.41      8.27 o
  -9  10   9       28.50       15.96      6.47 o
  -8  10   9       44.36       37.67     10.00 o
  -7  10   9       20.61       31.18     11.77 o
  -6  10   9       21.54       24.49     13.15 o
  -5  10   9       64.02       58.97     15.40 o
  -4  10   9      108.69      118.09     20.45 o
  -3  10   9       19.53        6.10     12.05 o
  -2  10   9        0.75        0.55      8.42 o
  -1  10   9       52.24       65.39     15.99 o
   0  10   9        0.61        9.64     10.69 o
   1  10   9       77.05       85.94     18.11 o
   2  10   9       31.83       51.44     14.16 o
   3  10   9        1.92        1.11      9.47 o
   4  10   9        0.59        3.51      7.86 o
 -11  11   9        1.25       19.23      9.78 o
 -10  11   9        4.48        3.79      7.34 o
  -9  11   9        8.69        8.70      6.71 o
  -8  11   9        8.43       11.47      6.68 o
  -7  11   9       14.71       23.55     10.11 o
  -6  11   9        1.41        3.13      9.07 o
  -5  11   9       12.78       13.68      8.33 o
  -4  11   9        4.71       13.46     12.06 o
  -3  11   9       13.82       18.17      7.39 o
  -2  11   9       15.40        7.57      6.54 o
  -1  11   9        5.42      -13.71     13.71 o
   0  11   9       12.28       25.27     19.40 o
   1  11   9        0.62       10.84     17.51 o
   2  11   9       78.07       86.64     27.44 o
   3  11   9        1.45       13.05     14.14 o
   4  11   9        0.12        3.29      8.08 o
 -10  12   9        6.99       36.20     16.42 o
  -9  12   9        5.34       -1.28      6.51 o
  -8  12   9        0.27       13.67      8.27 o
  -7  12   9       10.35       13.60      7.99 o
  -6  12   9        0.56       -6.54      9.19 o
  -5  12   9        1.60       20.08     29.56 o
  -4  12   9        4.07       -4.38      8.12 o
  -3  12   9       57.10       65.57     17.10 o
  -2  12   9        3.52       15.26      9.62 o
  -1  12   9       11.21       47.60     20.67 o
   0  12   9        1.61        4.71      8.03 o
   1  12   9       44.12       77.59     28.14 o
   2  12   9        0.15      -11.25     13.86 o
   3  12   9        5.11        1.86     10.96 o
   4  12   9       18.29       14.94      9.84 o
 -10  13   9        2.17       -0.08      8.66 o
  -9  13   9        0.39       -0.61      8.37 o
  -8  13   9        2.36       -1.06      5.71 o
  -7  13   9        1.28       -0.81     10.64 o
  -6  13   9       42.38       29.88     12.94 o
  -5  13   9       46.50       41.88     14.08 o
  -4  13   9        4.56        2.34      8.55 o
  -3  13   9        9.51       18.02      9.33 o
  -2  13   9        0.05        3.06      7.40 o
  -1  13   9       27.26       24.75     10.11 o
   0  13   9       12.70       11.78      9.46 o
   1  13   9        1.84       -1.46     13.90 o
   2  13   9        3.09       10.55     11.10 o
   3  13   9        7.46       -2.99     10.40 o
  -9  14   9        1.53        1.67      8.21 o
  -8  14   9        1.14        3.27      7.22 o
  -7  14   9        1.26       -6.20      8.90 o
  -6  14   9        3.23       31.87     11.98 o
  -5  14   9        6.07        3.13      9.03 o
  -4  14   9        0.01        9.88      9.89 o
  -3  14   9       15.05        3.40     13.90 o
  -2  14   9        7.44       22.64     10.42 o
  -1  14   9        2.71       -1.79      8.77 o
   0  14   9       18.91        9.94      9.26 o
   1  14   9        1.49        6.63     10.10 o
   2  14   9        0.15       10.38      9.82 o
  -8  15   9        0.08       11.66      6.87 o
  -7  15   9        1.72       -8.58     12.11 o
  -6  15   9        7.07        2.52      8.86 o
  -5  15   9        5.77       20.56     12.35 o
  -4  15   9        4.51       19.26     14.99 o
  -3  15   9       11.89       14.24     12.44 o
  -2  15   9        1.60       10.47      8.38 o
  -1  15   9       36.27       26.50     15.82 o
   0  15   9        2.37       -0.43      7.26 o
   1  15   9        4.24        5.28      8.24 o
  -7  16   9        0.91        1.33      6.28 o
  -6  16   9        4.31      -10.10     12.00 o
  -5  16   9        0.05       -4.12      7.30 o
  -4  16   9        6.76        7.58      6.39 o
  -3  16   9       10.67       23.26     12.30 o
  -2  16   9        6.52       21.01      9.41 o
  -1  16   9        0.04        3.52     13.08 o
  -4  17   9        4.90        2.10      7.32 o
 -13   0  10        7.29       15.47     10.40 o
 -12   0  10        2.26        3.61     12.60 o
 -11   0  10        3.08       -6.73     15.54 o
 -10   0  10      618.97      671.59     62.55 o
  -9   0  10       47.88       71.24     21.62 o
  -8   0  10        0.12        5.37     13.84 o
  -7   0  10      430.46      488.92    113.70 o
  -6   0  10      145.81      138.27     25.06 o
  -5   0  10       45.48       42.14     22.47 o
  -4   0  10        2.42        7.91     15.92 o
  -3   0  10      461.56      539.88     48.24 o
  -2   0  10       55.72       60.95     16.69 o
  -1   0  10     2890.22     3154.41    119.96 o
   0   0  10      859.82      822.31     63.04 o
   1   0  10      393.23      422.39     52.41 o
   2   0  10      227.52      226.47     40.39 o
   3   0  10       92.86      100.99     27.47 o
   4   0  10        1.12        7.26     13.76 o
   5   0  10        0.86        5.35     14.34 o
 -13   1  10        6.41        7.00      6.14 o
 -12   1  10       58.64       60.22     13.59 o
 -11   1  10       32.06       44.28     11.18 o
 -10   1  10        0.66        9.11      7.89 o
  -9   1  10      269.67      306.00     30.00 o
  -8   1  10        1.16       17.89     11.01 o
  -7   1  10       76.36      114.70     17.28 o
  -6   1  10       51.55       62.18     12.04 o
  -5   1  10       16.91       22.12      8.01 o
  -4   1  10       62.16       37.70     13.71 o
  -3   1  10     1091.69     1218.33     51.84 o
  -2   1  10      131.68      138.84     22.60 o
  -1   1  10       15.64       23.15      9.68 o
   0   1  10      280.18      275.00     27.78 o
   1   1  10       61.31       70.79     16.95 o
   2   1  10        0.40       11.91     16.13 o
   3   1  10        5.53       -1.20      9.09 o
   4   1  10       82.27       54.45     13.76 o
   5   1  10       25.52       32.65     15.46 o
 -13   2  10        6.07      -11.27     11.27 o
 -12   2  10        0.07       -2.76      6.20 o
 -11   2  10       24.94       29.04     10.57 o
 -10   2  10       11.14       10.75      8.14 o
  -9   2  10       29.97       21.26     18.05 o
  -8   2  10      103.27       93.77     17.25 o
  -7   2  10      338.23      372.72     38.20 o
  -6   2  10        1.05        7.08     13.20 o
  -5   2  10      117.07      100.91     13.29 o
  -4   2  10      155.36      191.66     20.84 o
  -3   2  10       32.52       49.94     13.38 o
  -2   2  10       60.12       71.64     13.73 o
  -1   2  10      145.39      179.41     22.29 o
   0   2  10      417.73      387.72     33.93 o
   1   2  10       39.50       44.04     13.28 o
   2   2  10      107.18       70.04     15.61 o
   3   2  10       23.81       39.03     11.85 o
   4   2  10       21.66       25.37      9.92 o
   5   2  10        0.03       -7.27     13.43 o
 -13   3  10        4.99       11.11      7.70 o
 -12   3  10       16.64       18.63     11.56 o
 -11   3  10       28.22       34.24     10.31 o
 -10   3  10        1.22        0.92     10.18 o
  -9   3  10        4.85        4.56      6.89 o
  -8   3  10      126.67      175.34     30.62 o
  -7   3  10        0.37        6.53     11.15 o
  -6   3  10       56.58       81.13     13.39 o
  -5   3  10       37.43       41.81     16.39 o
  -4   3  10      146.75      145.69     15.68 o
  -3   3  10       16.48       33.28     11.03 o
  -2   3  10      932.08      976.95     45.49 o
  -1   3  10       78.03       85.31     30.76 o
   0   3  10      226.83      208.88     30.81 o
   1   3  10      229.84      230.82     27.98 o
   2   3  10       43.64       44.52     14.46 o
   3   3  10        1.47        3.25      8.88 o
   4   3  10        4.52       -3.83     17.44 o
   5   3  10       67.01       65.34     19.59 o
 -13   4  10       17.67        7.64      7.44 o
 -12   4  10        2.57       11.79      9.07 o
 -11   4  10        0.11       -6.24     14.08 o
 -10   4  10       30.59        5.69     13.11 o
  -9   4  10      406.81      446.61     49.03 o
  -8   4  10       14.11        8.69      7.31 o
  -7   4  10        0.05       13.91     12.31 o
  -6   4  10        0.96        2.34     19.01 o
  -5   4  10      141.69      176.61     27.03 o
  -4   4  10      147.36      141.26     22.36 o
  -3   4  10       34.76       29.16     12.47 o
  -2   4  10       86.12       71.92     15.43 o
  -1   4  10      110.37      139.26     28.65 o
   0   4  10        0.32        5.40      8.26 o
   1   4  10       25.05       18.65     10.36 o
   2   4  10        0.14       -1.34     13.88 o
   3   4  10        3.37       -8.37     12.89 o
   4   4  10       12.68       22.29     17.16 o
   5   4  10        3.87       -1.04     10.32 o
 -13   5  10        5.46       31.05     10.26 o
 -12   5  10        0.44       -8.59      8.59 o
 -11   5  10        2.17        6.25     15.58 o
 -10   5  10        5.75       -6.65     12.36 o
  -9   5  10       32.81       36.85     13.49 o
  -8   5  10      101.75       98.64     18.70 o
  -7   5  10       47.59       49.24     19.91 o
  -6   5  10        7.18      -16.00     32.80 o
  -5   5  10       87.13       75.21     18.29 o
  -4   5  10       96.55       71.01     17.32 o
  -3   5  10      109.63       83.46     27.12 o
  -2   5  10       36.57       15.20     17.10 o
  -1   5  10       35.07       42.59     19.21 o
   0   5  10        0.03       29.72     13.18 o
   1   5  10        2.86       -6.60      8.62 o
   2   5  10       11.74        0.43      8.40 o
   3   5  10        0.49        2.53      7.75 o
   4   5  10        3.07       24.69     19.29 o
   5   5  10        6.54       21.94     14.02 o
 -13   6  10        0.32        4.25      8.79 o
 -12   6  10       16.61        1.29      8.00 o
 -11   6  10       18.89       15.20     10.99 o
 -10   6  10        1.21        2.71      7.57 o
  -9   6  10       21.81       19.42     16.95 o
  -8   6  10      133.32      163.58     24.37 o
  -7   6  10        3.27       -3.51      9.90 o
  -6   6  10       30.53       58.32     17.96 o
  -5   6  10       33.00        7.53     22.19 o
  -4   6  10       51.09       67.74     22.34 o
  -3   6  10        3.93       10.77     17.01 o
  -2   6  10       93.05       86.00     22.19 o
  -1   6  10        0.37       -9.65      9.65 o
   0   6  10       66.57       63.86     15.63 o
   1   6  10      415.10      478.26     39.34 o
   2   6  10       63.06       55.37     15.42 o
   3   6  10       19.70       37.55     15.35 o
   4   6  10       13.06       11.08     18.58 o
   5   6  10        0.73        0.39      9.77 o
 -12   7  10        0.41        5.89      7.71 o
 -11   7  10        0.32       -7.06     11.87 o
 -10   7  10       22.55        1.70     15.36 o
  -9   7  10       56.03       48.48     12.35 o
  -8   7  10        0.19       -0.07      9.56 o
  -7   7  10       99.81      102.97     20.57 o
  -6   7  10        8.71       21.63      9.75 o
  -5   7  10        2.85        2.58      8.43 o
  -4   7  10       11.76       -3.93     13.24 o
  -3   7  10      109.47      116.15     21.43 o
  -2   7  10        0.10        1.48      7.60 o
  -1   7  10       72.91       60.47     19.67 o
   0   7  10       48.92       39.08     19.60 o
   1   7  10        0.51       16.13     11.99 o
   2   7  10       14.27       20.78     10.95 o
   3   7  10        3.70       24.25     11.73 o
   4   7  10        0.30        0.82     11.10 o
 -12   8  10        1.23       19.83     11.14 o
 -11   8  10        2.22        4.31      8.86 o
 -10   8  10        2.79       11.04     16.85 o
  -9   8  10       43.74       57.54     14.43 o
  -8   8  10        6.07        7.11     19.18 o
  -7   8  10       18.75       35.39     12.94 o
  -6   8  10       63.23       75.36     17.10 o
  -5   8  10       28.45       24.92      8.99 o
  -4   8  10        0.32        7.50     11.07 o
  -3   8  10        8.70        5.53      9.23 o
  -2   8  10        6.42        4.52      8.76 o
  -1   8  10       41.70       41.79     18.30 o
   0   8  10       24.12       24.51     11.94 o
   1   8  10       49.70       68.08     17.05 o
   2   8  10       10.00       -4.47     12.29 o
   3   8  10        0.06       11.88     12.78 o
   4   8  10        4.33        7.95      9.13 o
 -11   9  10        1.92       -6.04      8.37 o
 -10   9  10       19.22       26.04      9.93 o
  -9   9  10        1.05        6.43      9.10 o
  -8   9  10       41.81       51.65     14.19 o
  -7   9  10       59.35       79.37     15.91 o
  -6   9  10        6.53        5.93     10.20 o
  -5   9  10        0.76        1.90      7.86 o
  -4   9  10       42.21       31.89     10.98 o
  -3   9  10       43.31       49.55     14.43 o
  -2   9  10       19.62        4.35      9.26 o
  -1   9  10       19.59        6.22     14.32 o
   0   9  10        4.06       -9.61      9.91 o
   1   9  10        6.48        5.32     30.73 o
   2   9  10       20.54       17.92      9.46 o
   3   9  10        0.10        8.69      7.96 o
   4   9  10       35.53       29.86      7.92 o
 -11  10  10        5.43        9.12      7.33 o
 -10  10  10        4.52       -8.45      8.45 o
  -9  10  10        0.40        3.55     12.16 o
  -8  10  10       72.74       50.22     13.20 o
  -7  10  10        0.87        2.04      7.58 o
  -6  10  10      108.01      101.29     18.04 o
  -5  10  10        1.30       -4.86      7.51 o
  -4  10  10        3.01        4.57      6.75 o
  -3  10  10        0.18       16.55      9.84 o
  -2  10  10       19.30       31.61     18.75 o
  -1  10  10       17.14      -15.73     15.73 o
   0  10  10       38.68       46.73     15.03 o
   1  10  10        0.83       10.55      7.94 o
   2  10  10        3.88       -0.40      9.76 o
   3  10  10       14.96       20.23     11.68 o
 -10  11  10        0.04      -10.07     10.07 o
  -9  11  10        0.17       13.32      8.15 o
  -8  11  10        6.56        3.72      6.96 o
  -7  11  10        8.35       26.33     11.17 o
  -6  11  10        0.89       -0.53      7.07 o
  -5  11  10        1.73        4.20      6.82 o
  -4  11  10        0.03        0.53      6.47 o
  -3  11  10        1.57        4.56      6.04 o
  -2  11  10       11.13       10.93      7.23 o
  -1  11  10        9.49       30.40     35.67 o
   0  11  10        4.53       -6.58     12.25 o
   1  11  10        1.02       21.86     17.87 o
   2  11  10       10.28       11.23      9.38 o
   3  11  10        0.91        2.19      7.97 o
 -10  12  10        0.00       -3.48      7.78 o
  -9  12  10       43.23       24.39      9.96 o
  -8  12  10        3.00       -3.87      8.47 o
  -7  12  10        7.43        0.52      8.76 o
  -6  12  10       11.28        5.26     17.56 o
  -5  12  10       31.54       21.09     17.89 o
  -4  12  10        0.00        1.22     13.36 o
  -3  12  10        1.20        1.44      8.98 o
  -2  12  10       20.15       26.79     10.41 o
  -1  12  10        0.01       18.64     12.42 o
   0  12  10        0.09       37.89     18.72 o
   1  12  10        3.42        4.03     12.92 o
   2  12  10        1.12       -4.25      8.15 o
  -9  13  10        5.53       26.94     12.77 o
  -8  13  10        7.52       12.24      7.60 o
  -7  13  10        0.10        2.98      8.34 o
  -6  13  10       21.68       24.59     14.77 o
  -5  13  10        3.19       -3.55      8.63 o
  -4  13  10       22.30       23.53      8.97 o
  -3  13  10        8.99        3.16      7.27 o
  -2  13  10       35.50       38.98     11.53 o
  -1  13  10        4.43        4.91     10.80 o
   0  13  10        1.14       16.08     12.62 o
   1  13  10        4.66       26.38     16.45 o
   2  13  10        2.46        0.59      7.84 o
  -8  14  10        1.55       -7.17      8.32 o
  -7  14  10        0.88       13.18      7.08 o
  -6  14  10        0.56        9.33     11.50 o
  -5  14  10        4.79       16.32     16.50 o
  -4  14  10        1.18       -2.65      6.67 o
  -3  14  10        1.23        4.05     18.77 o
  -2  14  10        1.35        4.62      6.86 o
  -1  14  10        1.78        8.97     11.66 o
   0  14  10        1.65       25.27     13.75 o
   1  14  10        3.29       17.45      9.85 o
  -7  15  10        0.61       -6.85      6.85 o
  -6  15  10        3.29       15.17     11.76 o
  -5  15  10        2.13       12.11      7.43 o
  -4  15  10        3.52        4.81      8.30 o
  -3  15  10        5.70        3.62      6.27 o
  -2  15  10        7.03       19.23     11.69 o
  -1  15  10        0.24       -9.06     10.78 o
 -13   1  11       11.77       23.26      9.81 o
 -12   1  11        5.57       25.23      8.84 o
 -11   1  11       47.94       75.34     26.35 o
 -10   1  11       44.28       56.80     12.47 o
  -9   1  11      231.23      260.59     27.31 o
  -8   1  11        2.58       -2.95      6.82 o
  -7   1  11       12.20        8.82      7.65 o
  -6   1  11       17.30       12.66     13.89 o
  -5   1  11       93.71      106.29     18.61 o
  -4   1  11       10.21       14.31     10.32 o
  -3   1  11      122.96      134.43     19.09 o
  -2   1  11      149.40      162.65     21.62 o
  -1   1  11       10.14       -3.80      8.20 o
   0   1  11       13.80       30.77     12.16 o
   1   1  11        7.86        6.44     10.74 o
   2   1  11        0.86        6.37     11.31 o
   3   1  11       37.10       47.23     15.32 o
   4   1  11        8.20        6.71      7.51 o
 -13   2  11        5.15        2.31      6.74 o
 -12   2  11       11.33       26.28     15.26 o
 -11   2  11        6.01       16.77      9.10 o
 -10   2  11       12.81       18.50     14.39 o
  -9   2  11        5.60       -3.86     10.93 o
  -8   2  11       34.31       36.92     11.69 o
  -7   2  11       48.77       55.58     13.93 o
  -6   2  11        4.64        4.46      8.37 o
  -5   2  11       20.73       34.92     14.76 o
  -4   2  11      130.77      118.04     18.16 o
  -3   2  11        1.58        7.64      8.41 o
  -2   2  11        0.42       17.25     11.85 o
  -1   2  11        9.73       -2.83     13.57 o
   0   2  11       94.87      104.62     18.16 o
   1   2  11       34.03       51.94     13.54 o
   2   2  11        2.03       26.39     11.54 o
   3   2  11        0.03       -9.30      9.30 o
   4   2  11        7.63        1.08     10.93 o
 -13   3  11        1.18       -6.07      6.07 o
 -12   3  11       17.61       29.91     15.39 o
 -11   3  11       10.72        5.33     10.85 o
 -10   3  11       36.85       35.20     17.64 o
  -9   3  11        2.85       -3.68      8.38 o
  -8   3  11        0.07        4.66      8.31 o
  -7   3  11      143.36      204.82     23.18 o
  -6   3  11        0.01        0.33     18.61 o
  -5   3  11       31.19       25.79      7.82 o
  -4   3  11        5.11        1.56     11.32 o
  -3   3  11        8.42       26.02     11.28 o
  -2   3  11      202.74      251.31     26.08 o
  -1   3  11       58.83       57.90     15.00 o
   0   3  11        1.30        2.25      7.11 o
   1   3  11        0.08      -10.22     10.22 o
   2   3  11       14.43       16.74     17.04 o
   3   3  11        6.09        3.41     14.28 o
   4   3  11        1.22        5.76     10.51 o
 -13   4  11        4.96       -2.46      6.86 o
 -12   4  11        4.08        3.62     11.55 o
 -11   4  11        0.50        4.43     12.06 o
 -10   4  11       99.61      114.27     19.09 o
  -9   4  11        0.12        7.62     12.31 o
  -8   4  11        1.33        8.42      9.46 o
  -7   4  11        1.47       10.79     12.02 o
  -6   4  11       78.21       51.76     16.36 o
  -5   4  11       15.39       43.08     20.44 o
  -4   4  11        9.16       25.36     15.08 o
  -3   4  11      277.40      332.66     46.09 o
  -2   4  11        1.39       -5.81     10.73 o
  -1   4  11       53.52       15.88     21.53 o
   0   4  11       16.90       31.92     20.86 o
   1   4  11       38.46       50.07     21.94 o
   2   4  11       35.98       24.92     17.07 o
   3   4  11       13.26        1.55     13.79 o
   4   4  11        0.69        8.36     11.79 o
 -12   5  11       20.14       12.52     11.95 o
 -11   5  11       11.14       -6.19     10.36 o
 -10   5  11        3.66       12.84      8.25 o
  -9   5  11       12.08       11.81      9.19 o
  -8   5  11       57.04       55.24     15.92 o
  -7   5  11       98.03      101.90     20.08 o
  -6   5  11        2.03       -4.69     10.72 o
  -5   5  11      199.96      262.17     41.26 o
  -4   5  11       13.35       26.22     13.53 o
  -3   5  11       75.97       84.97     25.06 o
  -2   5  11        0.07        7.20      9.95 o
  -1   5  11      188.76      240.12     27.54 o
   0   5  11       65.59       71.79     23.38 o
   1   5  11        3.38       -6.89     20.37 o
   2   5  11        6.18        8.47     14.47 o
   3   5  11        8.23        2.14     13.97 o
   4   5  11       49.58       41.31     13.13 o
 -12   6  11        1.25      -10.79     10.79 o
 -11   6  11        1.25       12.45     14.34 o
 -10   6  11       72.20       58.74     14.79 o
  -9   6  11        7.40        7.63      9.31 o
  -8   6  11       11.84        3.93      9.17 o
  -7   6  11        0.02        2.97      8.43 o
  -6   6  11       34.11       25.96     12.71 o
  -5   6  11        3.89       23.66     11.18 o
  -4   6  11       51.18       49.31     19.67 o
  -3   6  11       15.01       16.87      9.01 o
  -2   6  11      185.04      184.77     26.25 o
  -1   6  11       17.49       25.23      9.47 o
   0   6  11       27.91       16.61     11.10 o
   1   6  11        0.03        4.92      9.92 o
   2   6  11       30.35        9.83      9.02 o
   3   6  11       28.81       19.11     11.67 o
   4   6  11        2.24        8.61      8.82 o
 -12   7  11        1.68        1.93      7.77 o
 -11   7  11        6.62       33.25     13.77 o
 -10   7  11       42.25       47.22     13.46 o
  -9   7  11       32.07       25.14      9.27 o
  -8   7  11       21.73       14.78     10.91 o
  -7   7  11       12.62        3.20     27.18 o
  -6   7  11       48.12       35.99     11.16 o
  -5   7  11       57.08       79.25     18.41 o
  -4   7  11       84.04      130.14     21.85 o
  -3   7  11       12.16       10.79      8.08 o
  -2   7  11       44.47       42.93     12.86 o
  -1   7  11        5.51        4.82     10.91 o
   0   7  11        0.99       -0.60     11.75 o
   1   7  11        0.05       10.52     12.04 o
   2   7  11       47.48       41.77     12.08 o
   3   7  11        2.93       25.54     14.13 o
 -11   8  11       54.22       35.32     15.40 o
 -10   8  11      108.23      112.03     17.91 o
  -9   8  11       21.40       25.19     16.47 o
  -8   8  11        3.82        4.41      8.70 o
  -7   8  11       61.99       75.26     16.98 o
  -6   8  11       10.74       20.53     11.41 o
  -5   8  11       15.19       26.45      9.71 o
  -4   8  11        0.05       13.75      9.09 o
  -3   8  11       66.24       49.27     14.60 o
  -2   8  11       84.22      122.38     20.83 o
  -1   8  11        8.28       22.61     13.91 o
   0   8  11       17.35       14.27     11.15 o
   1   8  11       36.69       28.51     19.39 o
   2   8  11       15.30       15.95     11.42 o
   3   8  11        0.19       11.19     10.48 o
 -11   9  11        0.71       12.17     10.58 o
 -10   9  11       16.30       26.65      8.94 o
  -9   9  11        9.50       31.99     11.86 o
  -8   9  11       24.94       13.96      8.33 o
  -7   9  11        3.02        0.24      7.50 o
  -6   9  11       28.16       33.48     10.23 o
  -5   9  11       49.08       64.49     15.89 o
  -4   9  11       59.12       80.81     17.45 o
  -3   9  11       44.00       34.06     22.32 o
  -2   9  11        0.14       -3.48      8.73 o
  -1   9  11        0.05       18.74     11.19 o
   0   9  11       10.10        9.88      8.96 o
   1   9  11       87.37       93.09     15.88 o
   2   9  11        2.94        1.58     17.81 o
 -10  10  11        5.48       -4.32      6.39 o
  -9  10  11       23.82       36.54     10.22 o
  -8  10  11        0.06       10.21      8.84 o
  -7  10  11        2.50        8.40      6.94 o
  -6  10  11        5.92       16.02      7.72 o
  -5  10  11       29.41       14.42     23.44 o
  -4  10  11        2.51       -7.83      7.90 o
  -3  10  11        4.42       -1.63     11.25 o
  -2  10  11        9.70       12.95     11.68 o
  -1  10  11        4.80       25.48     10.80 o
   0  10  11       27.91       16.61     17.50 o
   1  10  11        1.66       11.06     11.67 o
   2  10  11        1.79       -1.54      7.70 o
 -10  11  11        0.56       -1.05      6.41 o
  -9  11  11        1.14       -0.37      5.25 o
  -8  11  11        0.04        0.60      6.74 o
  -7  11  11        1.46        5.20      6.97 o
  -6  11  11        0.04        0.24      7.75 o
  -5  11  11       30.05       41.21     19.54 o
  -4  11  11        0.05       -2.78      7.32 o
  -3  11  11       12.81        0.84      6.84 o
  -2  11  11        6.16        6.47      7.43 o
  -1  11  11       24.69       46.85     12.63 o
   0  11  11        4.08        4.93     10.26 o
   1  11  11        0.00        7.45      8.88 o
  -9  12  11       10.22       11.06     10.89 o
  -8  12  11        0.77        8.87      8.84 o
  -7  12  11        4.78        7.96      9.59 o
  -6  12  11        0.40       -3.80      7.86 o
  -5  12  11       10.52       -0.74      6.66 o
  -4  12  11        1.35       14.03     11.41 o
  -3  12  11        0.39       20.27     13.79 o
  -2  12  11        2.25       13.98     12.14 o
  -1  12  11       15.82       43.42     18.29 o
   0  12  11        0.01       12.68     10.01 o
   1  12  11        0.17       -1.40      9.67 o
  -8  13  11        2.33       10.25     20.50 o
  -7  13  11        2.13        0.46     10.02 o
  -6  13  11        2.59       24.76     13.17 o
  -5  13  11        0.33       -2.54     16.42 o
  -4  13  11        1.63       12.22     11.61 o
  -3  13  11        5.67       13.53      7.58 o
  -2  13  11        0.02       -1.33     10.14 o
  -1  13  11        4.31       -0.62     11.68 o
   0  13  11        6.23       -0.44      8.47 o
  -6  14  11        1.72       13.85      8.79 o
  -5  14  11        1.73       12.28     12.51 o
  -4  14  11        0.98       14.68     11.53 o
  -3  14  11        2.93        1.52      8.94 o
  -2  14  11        1.62       -2.81     10.20 o
 -12   0  12        8.58        0.77      8.18 o
 -11   0  12       12.92        4.68     10.28 o
 -10   0  12        0.02       28.54     15.52 o
  -9   0  12       16.27        8.65     12.82 o
  -8   0  12       27.31       84.58     21.29 o
  -7   0  12       17.09       35.37     18.73 o
  -6   0  12       54.25       52.63     17.46 o
  -5   0  12      141.43      154.25     30.45 o
  -4   0  12       27.87       39.78     17.71 o
  -3   0  12        0.14      -12.37     13.72 o
  -2   0  12      489.40      526.42     56.33 o
  -1   0  12       93.37       80.94     24.92 o
   0   0  12        8.83       19.52     12.64 o
   1   0  12        3.10        2.64     13.20 o
   2   0  12        0.63      -10.68     11.72 o
   3   0  12        4.23        8.07      9.33 o
 -12   1  12        5.93       -8.53      8.77 o
 -11   1  12        0.86       -4.56     13.92 o
 -10   1  12       28.06       23.63     20.88 o
  -9   1  12        7.49       18.35     14.74 o
  -8   1  12      212.92      254.74     26.58 o
  -7   1  12      239.86      285.25     27.66 o
  -6   1  12       80.91       82.88     15.91 o
  -5   1  12       47.10       60.22     14.04 o
  -4   1  12      162.64      191.74     24.05 o
  -3   1  12       77.38       53.56     18.02 o
  -2   1  12      160.05      161.71     26.95 o
  -1   1  12       30.11       28.60     13.17 o
   0   1  12        6.25       23.76     10.42 o
   1   1  12       11.12        9.22      6.86 o
   2   1  12        9.36        7.29      8.47 o
   3   1  12        2.07       -3.73      9.40 o
 -12   2  12        7.26       13.79     10.23 o
 -11   2  12       19.52       32.00     16.19 o
 -10   2  12        3.27       13.31      7.07 o
  -9   2  12        6.76       15.25      8.53 o
  -8   2  12        0.05        6.16      7.54 o
  -7   2  12       10.30        7.97      8.22 o
  -6   2  12        0.92        0.73      8.33 o
  -5   2  12        2.65       -4.16      7.86 o
  -4   2  12        5.67        2.50      9.70 o
  -3   2  12      220.57      243.59     26.13 o
  -2   2  12       45.86       48.79     13.79 o
  -1   2  12        2.64       11.97      7.76 o
   0   2  12        0.55        0.07      7.24 o
   1   2  12       22.40       -5.80     10.21 o
   2   2  12        2.37        6.85     13.90 o
   3   2  12       28.14       66.02     15.87 o
 -12   3  12        0.21       15.70     10.40 o
 -11   3  12        6.37       23.19     14.65 o
 -10   3  12       22.66       26.05     10.13 o
  -9   3  12        0.82        6.38      9.42 o
  -8   3  12       68.34       78.86     23.84 o
  -7   3  12       41.83       59.51     21.71 o
  -6   3  12       25.83       28.43     13.25 o
  -5   3  12        0.62        4.36     11.65 o
  -4   3  12       27.90       37.42     11.18 o
  -3   3  12        3.98       10.08      9.18 o
  -2   3  12       42.10       81.41     14.71 o
  -1   3  12        2.78      -10.54     10.54 o
   0   3  12        0.03       26.53      9.78 o
   1   3  12        1.95       -5.37     11.85 o
   2   3  12       16.92      -12.24     15.74 o
   3   3  12        0.56       16.13      9.96 o
 -12   4  12        3.55       -0.34      7.00 o
 -11   4  12       12.74        3.81     10.80 o
 -10   4  12        5.77       18.80     12.09 o
  -9   4  12       62.64       52.56     16.97 o
  -8   4  12       30.02       28.23     12.24 o
  -7   4  12       21.73        3.08     10.13 o
  -6   4  12       30.02       53.15     20.52 o
  -5   4  12       58.29       74.96     21.20 o
  -4   4  12       18.16       25.55     17.83 o
  -3   4  12       90.73      120.64     28.54 o
  -2   4  12        1.25       17.77     15.88 o
  -1   4  12        1.52       -3.70     13.01 o
   0   4  12       52.73       61.69     21.89 o
   1   4  12        0.45        8.19     11.06 o
   2   4  12        0.87        5.86     11.19 o
   3   4  12        0.01       -7.40      9.53 o
 -12   5  12       46.35       30.11     13.01 o
 -11   5  12        1.65       16.85     12.06 o
 -10   5  12       39.30       35.29     11.17 o
  -9   5  12       50.86       52.31     14.15 o
  -8   5  12        3.82        8.60     10.52 o
  -7   5  12        4.97        0.57     13.88 o
  -6   5  12        1.18       26.72     12.52 o
  -5   5  12        4.28      -15.36     15.36 o
  -4   5  12        0.59        1.72     12.62 o
  -3   5  12       14.17       37.12     16.71 o
  -2   5  12       21.54       20.37     16.50 o
  -1   5  12       40.21       57.99     22.14 o
   0   5  12       86.29       84.20     24.97 o
   1   5  12       25.74       14.78     13.40 o
   2   5  12        1.58       14.89     13.50 o
   3   5  12        1.50       -8.30      8.42 o
 -12   6  12        0.56       -5.39      6.12 o
 -11   6  12        2.40       -0.79      8.64 o
 -10   6  12        0.25       -2.70      6.12 o
  -9   6  12        0.35      -10.08     10.08 o
  -8   6  12       26.60       12.05     11.42 o
  -7   6  12        3.56       -3.37      8.31 o
  -6   6  12        8.73        4.42     14.34 o
  -5   6  12        4.80        1.72      8.53 o
  -4   6  12       53.86       24.44     11.98 o
  -3   6  12        0.52        1.26      8.11 o
  -2   6  12       80.34       66.34     14.00 o
  -1   6  12       10.41       27.62     13.68 o
   0   6  12        4.32        7.38     12.91 o
   1   6  12        9.14        8.06     12.45 o
   2   6  12        7.52       20.64     14.85 o
 -11   7  12        0.01      -12.61     12.61 o
 -10   7  12        5.78       -3.85      9.33 o
  -9   7  12       11.71       -2.67      6.62 o
  -8   7  12       11.85        5.35      8.72 o
  -7   7  12        3.57        5.77      9.25 o
  -6   7  12      110.55       77.63     21.07 o
  -5   7  12       11.44      -11.05     11.05 o
  -4   7  12       76.78       59.44     15.00 o
  -3   7  12       57.49       71.13     16.74 o
  -2   7  12       23.44       20.03      8.25 o
  -1   7  12        3.53        8.85      8.41 o
   0   7  12       10.14       16.24      8.56 o
   1   7  12        3.24        6.19      8.56 o
   2   7  12       14.52       21.89     13.23 o
 -11   8  12        3.56       -4.36      7.01 o
 -10   8  12        0.35        1.26      5.65 o
  -9   8  12        4.63        5.03      6.88 o
  -8   8  12        4.91        4.96      6.95 o
  -7   8  12        7.18        3.35     22.32 o
  -6   8  12        0.22       -3.52      7.16 o
  -5   8  12        0.75       -5.35      7.72 o
  -4   8  12       57.14       40.87     12.59 o
  -3   8  12        1.30       -7.77      7.77 o
  -2   8  12        1.25        1.33      9.47 o
  -1   8  12       30.44       29.92     10.95 o
   0   8  12        0.28        8.48      9.53 o
 -10   9  12        0.01       17.79      9.06 o
  -9   9  12        2.73       13.28      7.31 o
  -8   9  12        1.07       -0.92      7.28 o
  -7   9  12        6.01        6.97      9.38 o
  -6   9  12       14.58       20.51     10.24 o
  -5   9  12        1.41        3.29      9.90 o
  -4   9  12        7.32        8.36      7.39 o
  -3   9  12        1.30        2.72      6.48 o
  -2   9  12        2.17       -1.29      7.57 o
  -1   9  12        4.08       17.07      9.34 o
   0   9  12       13.06        7.75     11.68 o
   1   9  12        0.66        3.31      9.74 o
  -9  10  12       25.09       30.77      9.37 o
  -8  10  12       11.68       22.75     11.15 o
  -7  10  12        5.13        7.06      7.83 o
  -6  10  12        3.67       -2.61      6.84 o
  -5  10  12        4.76       -1.15      6.45 o
  -4  10  12       20.57       -0.72      7.61 o
  -3  10  12       20.61       12.09      8.46 o
  -2  10  12        3.14       13.42      8.86 o
  -1  10  12       22.21       20.53     12.23 o
   0  10  12        1.74        9.71      9.63 o
  -9  11  12        8.07        9.60      8.04 o
  -8  11  12        0.40       -4.90      6.16 o
  -7  11  12       11.81       18.46      8.34 o
  -6  11  12        1.39        2.09      6.19 o
  -5  11  12        7.36        9.37      8.52 o
  -4  11  12        1.74       -9.61     14.60 o
  -3  11  12        3.72        5.12      6.74 o
  -2  11  12       11.18        7.71      7.24 o
  -1  11  12        1.80       11.87      8.87 o
  -8  12  12        0.81        8.11      8.05 o
  -7  12  12        3.87       20.15      9.95 o
  -6  12  12        0.09        9.05      8.22 o
  -5  12  12        2.21       10.05      7.81 o
  -4  12  12        0.94       52.66     15.40 o
  -3  12  12        0.37        0.31      8.72 o
  -2  12  12        1.53        5.43     10.22 o
  -6  13  12        8.21        1.28      7.16 o
  -5  13  12        0.35       -6.14      6.14 o
  -4  13  12        0.16        0.70      7.19 o
  -3  13  12        0.32        0.62      7.86 o
 -11   1  13       22.99       35.53     11.57 o
 -10   1  13        6.30       -2.87      6.64 o
  -9   1  13        0.80        3.58      9.63 o
  -8   1  13        5.17        9.11      9.15 o
  -7   1  13       71.43       58.36     18.15 o
  -6   1  13       29.69       30.42      9.68 o
  -5   1  13       28.69       16.29     12.94 o
  -4   1  13       14.17       19.77      8.86 o
  -3   1  13       31.88       54.53     14.14 o
  -2   1  13       13.96       14.77      9.12 o
  -1   1  13        6.38        1.57     18.57 o
   0   1  13        0.08       -6.84      7.77 o
   1   1  13        0.35       31.60     14.12 o
 -11   2  13        4.95       -1.11      6.86 o
 -10   2  13       24.75       25.45      9.58 o
  -9   2  13        5.35       27.80     11.60 o
  -8   2  13        5.19        1.82      9.99 o
  -7   2  13       52.58       49.42     11.50 o
  -6   2  13       58.47       71.72     14.40 o
  -5   2  13      111.13      123.12     18.13 o
  -4   2  13        1.27       -6.85      7.07 o
  -3   2  13       28.66       43.46     12.41 o
  -2   2  13      107.91      106.58     18.18 o
  -1   2  13        8.25       16.04      8.24 o
   0   2  13        0.59        9.39      9.23 o
   1   2  13       25.06       22.10     11.80 o
 -11   3  13        0.03       16.77      9.22 o
 -10   3  13       26.17       17.84      8.83 o
  -9   3  13        7.26       12.10      8.05 o
  -8   3  13        0.82       11.01      9.20 o
  -7   3  13        2.05       18.36     14.11 o
  -6   3  13       87.06       76.92     20.93 o
  -5   3  13       11.01       36.91     19.77 o
  -4   3  13       12.21       19.03     14.02 o
  -3   3  13       19.75       13.78     13.36 o
  -2   3  13       21.57       18.89     15.13 o
  -1   3  13       20.38        3.21      9.91 o
   0   3  13        1.02      -12.78     13.34 o
   1   3  13        3.38       -6.56     10.44 o
 -11   4  13       10.66       -1.43      8.37 o
 -10   4  13        6.86        2.77      7.31 o
  -9   4  13       43.05       27.10     11.05 o
  -8   4  13       29.32       36.06     15.09 o
  -7   4  13       66.02       38.73     30.48 o
  -6   4  13       28.36       54.63     18.66 o
  -5   4  13       10.07       17.64     12.48 o
  -4   4  13        2.32       -2.09     13.34 o
  -3   4  13       17.77       22.54     20.57 o
  -2   4  13        4.70       -0.20      7.46 o
  -1   4  13        2.93        3.43     11.86 o
   0   4  13       18.24       12.95     11.64 o
   1   4  13        7.34       23.91     12.57 o
 -11   5  13        7.36       -2.82      6.97 o
 -10   5  13        0.02        2.80      6.49 o
  -9   5  13        5.19        3.30      7.68 o
  -8   5  13       31.00       36.84     12.99 o
  -7   5  13       14.39       23.73      9.94 o
  -6   5  13        4.02        6.63      9.41 o
  -5   5  13        4.36        0.92      8.92 o
  -4   5  13        0.04       -8.60      8.60 o
  -3   5  13       21.96       24.97     10.75 o
  -2   5  13        1.56       -4.07     11.30 o
  -1   5  13        3.41        7.53     11.33 o
   0   5  13        1.21        5.04     10.81 o
   1   5  13       13.70       16.23     11.32 o
 -11   6  13       27.56       30.07     11.11 o
 -10   6  13       24.77       13.50      8.80 o
  -9   6  13        7.36        9.78      8.18 o
  -8   6  13        3.15        0.36      6.28 o
  -7   6  13       19.31       22.77      9.90 o
  -6   6  13        1.71       10.08      8.68 o
  -5   6  13       11.96       -2.73      8.04 o
  -4   6  13       25.94       17.88     15.73 o
  -3   6  13       14.40       -1.08      6.65 o
  -2   6  13       41.97       66.89     23.60 o
  -1   6  13       17.99       14.62     12.13 o
   0   6  13        5.33       10.73     10.75 o
   1   6  13        0.21       12.20     10.32 o
 -10   7  13       34.07       28.54      8.92 o
  -9   7  13        7.40       11.06     11.14 o
  -8   7  13        0.22        0.43      8.13 o
  -7   7  13        0.48       -8.58      8.58 o
  -6   7  13       29.37       28.23     11.57 o
  -5   7  13        1.03        2.61      8.16 o
  -4   7  13       12.53       14.25      8.09 o
  -3   7  13        1.73       -2.99      5.86 o
  -2   7  13        2.12        3.88     11.89 o
  -1   7  13        3.18       24.76     14.09 o
   0   7  13        0.02        6.11      7.42 o
 -10   8  13        1.80        9.41      8.96 o
  -9   8  13        5.88        3.49      9.23 o
  -8   8  13        2.31       15.19      8.71 o
  -7   8  13        0.23        1.49      6.99 o
  -6   8  13       20.73       15.46      7.51 o
  -5   8  13       18.31       16.56      8.99 o
  -4   8  13        6.43        3.88      8.05 o
  -3   8  13        8.32       18.51      5.22 o
  -2   8  13        0.25        2.69      6.33 o
  -1   8  13        0.08       -6.66      9.97 o
  -9   9  13        7.14        7.65      4.80 o
  -8   9  13        0.05        5.75      5.04 o
  -7   9  13        0.01       14.08      7.90 o
  -6   9  13        0.34        0.95      6.77 o
  -5   9  13        2.92       12.34      7.92 o
  -4   9  13        0.02       -2.55      6.86 o
  -3   9  13       20.47       23.78     10.88 o
  -2   9  13        6.32       10.31      6.81 o
  -8  10  13        5.98       13.10      7.93 o
  -7  10  13        1.95        4.52      5.75 o
  -6  10  13        0.16        6.59     16.75 o
  -5  10  13        5.71       10.24      5.92 o
  -4  10  13       37.56       14.84      5.79 o
  -3  10  13       34.78       24.53      8.69 o
  -7  11  13        0.01       -6.60      7.79 o
  -6  11  13        8.20       15.12     10.56 o
  -5  11  13        2.96        4.29      7.10 o
  -4  11  13        2.22       -1.80     10.02 o
 -10   0  14        1.61        9.91     10.28 o
  -9   0  14       34.87       12.78     15.25 o
  -8   0  14       28.27       18.57     10.95 o
  -7   0  14        5.99        8.19      9.47 o
  -6   0  14       87.40      114.12     22.90 o
  -5   0  14       41.52       72.74     17.98 o
  -4   0  14       18.92        9.56     11.59 o
  -3   0  14       34.05       42.25     15.69 o
  -2   0  14       74.72       78.61     20.65 o
  -1   0  14       14.70       27.46     12.47 o
 -10   1  14       12.36        6.97      9.51 o
  -9   1  14        0.14        0.93      5.13 o
  -8   1  14        1.22        5.90     22.41 o
  -7   1  14       15.53       21.85      8.38 o
  -6   1  14        8.44        9.28      8.30 o
  -5   1  14       27.98       22.25     10.92 o
  -4   1  14        0.36       17.12     15.34 o
  -3   1  14        9.15       -1.31      9.94 o
  -2   1  14       42.73       39.02     15.76 o
  -1   1  14        0.02        6.41      8.19 o
 -10   2  14        0.10       -0.99      4.15 o
  -9   2  14        6.21        5.35      6.86 o
  -8   2  14       25.45       10.68     14.09 o
  -7   2  14       28.32       36.33     14.15 o
  -6   2  14        0.05       18.23     10.64 o
  -5   2  14       30.60       39.22     16.77 o
  -4   2  14       16.04       32.11     14.43 o
  -3   2  14        0.03       -9.48     10.49 o
  -2   2  14        1.10       15.08     10.74 o
  -1   2  14        0.99       23.68     11.16 o
 -10   3  14        6.40       12.15      6.70 o
  -9   3  14        2.28       -2.06      5.77 o
  -8   3  14        0.06        3.72      7.17 o
  -7   3  14        1.04       -7.59      7.59 o
  -6   3  14        0.02        2.61      7.05 o
  -5   3  14        0.10       13.82     14.79 o
  -4   3  14        6.81        5.15      9.50 o
  -3   3  14        9.38        7.88      9.46 o
  -2   3  14        4.29       26.73     13.56 o
  -1   3  14       54.58       38.96     14.98 o
 -10   4  14       14.88       -0.78      6.43 o
  -9   4  14        0.44        2.80      5.93 o
  -8   4  14        0.38       -6.25      6.25 o
  -7   4  14        1.55       -6.99      6.99 o
  -6   4  14        0.06       -7.96     12.39 o
  -5   4  14       20.23       14.17      7.50 o
  -4   4  14       15.75       35.73     11.39 o
  -3   4  14        8.80       24.22      9.84 o
  -2   4  14        1.27       -5.16      9.09 o
  -1   4  14        0.13       -9.45      9.45 o
 -10   5  14        0.11       11.73      8.17 o
  -9   5  14        0.17       10.01      7.45 o
  -8   5  14        4.46       10.80      6.95 o
  -7   5  14        0.29       12.05      8.92 o
  -6   5  14        2.22       -2.36      7.32 o
  -5   5  14        7.28       12.15      9.03 o
  -4   5  14        0.01       -2.22      5.80 o
  -3   5  14        3.31       18.10      8.87 o
  -2   5  14        0.81       19.37      9.85 o
  -1   5  14        0.14       12.76      8.14 o
  -9   6  14        0.28        2.42      6.91 o
  -8   6  14        8.40       12.15     12.48 o
  -7   6  14       18.68        8.40      6.33 o
  -6   6  14        2.06        5.49      7.36 o
  -5   6  14        0.16        6.03      5.92 o
  -4   6  14        0.91       -6.49      7.79 o
  -3   6  14        0.18       -8.18      8.18 o
  -2   6  14       25.74       -7.86      7.86 o
  -1   6  14       20.61       13.73      9.90 o
  -9   7  14        0.11       -6.27      8.47 o
  -8   7  14        8.78        9.39      7.25 o
  -7   7  14        0.02       -6.32      6.32 o
  -6   7  14        0.78       -3.95     16.48 o
  -5   7  14        4.00       -6.76     24.79 o
  -4   7  14       32.90       19.40      8.38 o
  -3   7  14        2.60        8.62     10.87 o
  -2   7  14        3.09        7.22      9.29 o
  -8   8  14        0.20       -1.76      5.28 o
  -7   8  14        4.21        4.45      6.50 o
  -6   8  14        0.01        0.84      5.02 o
  -5   8  14       13.84        3.78      6.20 o
  -4   8  14        4.23        9.85      7.24 o
  -3   8  14        9.98       16.18      9.66 o
  -6   9  14       11.36        3.51      6.26 o
  -8   1  15        2.73       11.51      7.00 o
  -7   1  15        3.53        0.85      6.14 o
  -6   1  15        1.14       -7.62      7.75 o
  -5   1  15        2.08       -1.04     15.35 o
  -4   1  15        0.00       -5.08      5.23 o
  -8   2  15        1.67        6.70      4.98 o
  -7   2  15       17.22        7.32      6.90 o
  -6   2  15        0.38       -1.52     11.42 o
  -5   2  15        6.21       15.20     12.26 o
  -4   2  15        0.06        2.07      6.16 o
  -3   2  15        3.29       10.19      6.61 o
  -8   3  15       18.00        7.47      5.13 o
  -7   3  15        0.07        2.35      8.29 o
  -6   3  15        1.83        4.86     11.93 o
  -5   3  15        8.25       -7.71     12.81 o
  -4   3  15       27.56       29.36     12.16 o
  -3   3  15       27.87       18.53     10.16 o
  -8   4  15        0.13        7.87      8.15 o
  -7   4  15        1.94        9.67      7.61 o
  -6   4  15        6.45       -2.02      4.48 o
  -5   4  15        1.79       -1.12      5.31 o
  -4   4  15       18.10       21.56     10.36 o
  -7   5  15        1.13        2.65      9.27 o
  -6   5  15        9.04        9.96      5.57 o
  -5   5  15        6.68        4.33      8.20 o
  -4   5  15       15.00        5.10      6.65 o
 
